# Supplementary material for: Functional characterization of proton antiport regulation in the thylakoid membrane
Source: Plant Physiol. 2021 Mar 20;187(4):2209–29. doi: 10.1093/plphys/kiab135 (PMC8644300; doi:10.1093/plphys/kiab135)
Supplement: kiab135_Supplementary_Data [file kiab135_supplementary_data.zip]

Archive with 2 entries (2 files):
- pp.01599.2020-s01.pdf
- pp.01599.2020-s02.xlsx
