# Supplementary material for: Functional characterization of proton antiport regulation in the thylakoid membrane
Source: Plant Physiol. 2021 Mar 20;187(4):2209–29. doi: 10.1093/plphys/kiab135 (PMC8644300; doi:10.1093/plphys/kiab135)
Supplement: kiab135_Supplementary_Data [file kiab135_supplementary_data.zip › pp.01599.2020-s02.xlsx]

## Sheet: Co-IP KEA3 peptides
Supplemental Dataset S1
KEA3 (At4g04850) peptides identified in seven independent IPs by using the ProLuCID identification algorithms
Data was searched with 3000 milli-amu precursor tolerance and the fragment ions were restricted to a 600 ppm tolerance. All searches were parallelized and searched on the proteomics cluster at Vincent J. Coates Proteomics/Mass Spectrometry Laboratory at UC Berkeley. Search space included all fully tryptic peptide candidates with no missed cleavage restrictions. Carbamidomethylation (+57.02146) of…
Peptide Sequence		Cross correlation score (Xcorr)	Delta correlation (ΔCn)	Confidence (%)	Times identified	Starts at amino acid # of KEA3 protein sequence
K.ASPILGFFFAGVVLNQFGLIR.N		4.6172	0.476	1	2	126
K.ASPILGFFFAGVVLNQFGLIR.N		4.9413	0.432	1	2	126
K.ASPILGFFFAGVVLNQFGLIR.N		5.8953	0.5677	1	2	126
K.ASPILGFFFAGVVLNQFGLIR.N		5.2968	0.4362	1	2	126
K.ASPILGFFFAGVVLNQFGLIR.N		4.8721	0.5123	1	2	126
K.ASPILGFFFAGVVLNQFGLIR.N		7.8942	0.6178	1	4	126
K.ASPILGFFFAGVVLNQFGLIR.N		6.6035	0.5994	1	2	126
K.ASPILGFFFAGVVLNQFGLIR.N		5.7912	0.5016	1	2	126
K.ASPILGFFFAGVVLNQFGLIRNLTDVK.V		4.0635	0.5774	1	1	126
R.NLTDVK.V		2.161	0.1004	0.385	4	147
R.NLTDVK.V		2.1791	0.1212	0.943	5	147
R.NLTDVK.V		1.7535	0.009	0.798	1	147
R.NLTDVK.V		2.1721	0.1227	0.933	2	147
K.VLSEWGILFLLFEM(15.9949)GLELSLAR.L		4.6678	0.4949	1	2	153
K.ILEFLFHSRPDLVNIR.S		2.4225	0.0985	0.477	4	212
R.PDLVNIR.S		1.4863	0.2017	0.829	1	221
R.PDLVNIR.S		2.0783	0.2209	0.981	2	221
R.PDLVNIR.S		1.5736	0.0709	0.695	1	221
R.SIDEAVVIGAALSLSSSAFVLQLLAEK.G		6.7009	0.6786	1	2	228
R.SIDEAVVIGAALSLSSSAFVLQLLAEK.G		6.5373	0.5984	1	2	228
R.SIDEAVVIGAALSLSSSAFVLQLLAEK.G		7.9873	0.685	1	8	228
R.SIDEAVVIGAALSLSSSAFVLQLLAEK.G		7.9192	0.6512	1	6	228
R.SIDEAVVIGAALSLSSSAFVLQLLAEK.G		5.367	0.6194	1	1	228
R.SIDEAVVIGAALSLSSSAFVLQLLAEK.G		6.5527	0.6611	1	2	228
R.SIDEAVVIGAALSLSSSAFVLQLLAEKGELPTR.F		5.4723	0.5921	1	2	228
R.SIDEAVVIGAALSLSSSAFVLQLLAEKGELPTR.F		4.5066	0.5753	1	1	228
R.FGSATLGILLLQDIAVVPLLVILPVLESQDIGGESIWPM(15.9949)LAK.E		1.8553	0.2508	0.511	1	261
R.FGSATLGILLLQDIAVVPLLVILPVLESQDIGGESIWPM(15.9949)LAK.E		3.7185	0.4886	1	2	261
K.ALGGLGILSLGGK.F		1.9695	0.4506	1	4	307
K.ALGGLGILSLGGK.F		4.1327	0.6083	1	11	307
K.ALGGLGILSLGGK.F		1.8627	0.4173	1	2	307
K.ALGGLGILSLGGK.F		3.9721	0.5821	1	11	307
K.ALGGLGILSLGGKFFLRRIFEVVAETR.S		4.0911	0.4799	1	2	307
K.ALGGLGILSLGGKFFLRRIFEVVAETR.S		3.8318	0.4481	1	2	307
K.ALGGLGILSLGGKFFLRRIFEVVAETR.S		3.51	0.4981	1	2	307
R.RIFEVVAETR.S		2.615	0.3228	0.996	3	324
R.RIFEVVAETR.S		2.7424	0.3096	0.996	42	324
R.IFEVVAETR.S		3.4614	0.4154	1	3	325
R.IFEVVAETR.S		1.5353	0.0896	0.612	2	325
R.IFEVVAETR.S		3.9129	0.3954	1	18	325
R.IFEVVAETR.S		2.4242	0.2874	1	2	325
R.IFEVVAETR.S		3.9009	0.4143	1	16	325
R.IFEVVAETR.S		1.7832	0.2574	0.929	2	325
R.IFEVVAETR.S		3.8182	0.4394	1	11	325
R.IFEVVAETR.S		2.1688	0.2781	0.98	2	325
R.TQIEADIRPFR.G		1.8138	0.2487	0.94	14	378
R.TQIEADIRPFR.G		2.744	0.2686	0.991	60	378
R.TQIEADIRPFR.G		1.61	0.2508	0.451	2	378
R.GLLLGLFFVTTGTSIDM(15.9949)EVLFR.E		4.4455	0.5702	1	1	389
R.EWPNVLSLLGGLIVIK.T		6.4818	0.5479	1	3	411
R.EWPNVLSLLGGLIVIK.T		6.742	0.5449	1	6	411
R.EWPNVLSLLGGLIVIK.T		6.4012	0.5784	1	2	411
R.EWPNVLSLLGGLIVIK.T		2.4263	0.2054	0.51	1	411
R.EWPNVLSLLGGLIVIKTLIITAIGPR.V		5.0141	0.6062	1	2	411
R.EWPNVLSLLGGLIVIKTLIITAIGPR.V		2.8646	0.4657	1	1	411
R.EWPNVLSLLGGLIVIKTLIITAIGPR.V		4.4962	0.4444	1	2	411
R.EWPNVLSLLGGLIVIKTLIITAIGPR.V		4.448	0.4233	1	2	411
R.EWPNVLSLLGGLIVIKTLIITAIGPR.V		4.0438	0.4307	1	1	411
K.TLIITAIGPR.V		3.0352	0.4488	1	3	427
K.TLIITAIGPR.V		1.0303	0.0244	0.113	1	427
K.TLIITAIGPR.V		3.1009	0.3233	1	6	427
K.TLIITAIGPR.V		1.7	0.3236	1	2	427
K.TLIITAIGPR.V		3.3105	0.4076	1	19	427
K.TLIITAIGPR.V		3.071	0.3428	0.998	9	427
R.VGLTIQESVR.V		3.8123	0.2252	0.992	8	437
R.VGLTIQESVR.V		1.9058	0.2343	0.941	2	437
R.VGLTIQESVR.V		4.0941	0.2016	1	18	437
R.VGLTIQESVR.V		2.1292	0.2316	0.973	1	437
R.VGLTIQESVR.V		4.1302	0.2209	1	54	437
R.VGLTIQESVR.V		1.7312	0.3172	1	1	437
R.VGLTIQESVR.V		3.827	0.2075	0.998	13	437
R.VGLTIQESVR.V		3.518	0.1934	1	2	437
R.VGFLLSQGGEFAFVVFSLANR.L		3.7917	0.4346	1	2	447
R.VGFLLSQGGEFAFVVFSLANR.L		3.8013	0.3378	1	1	447
R.LGVLPNELNK.L		3.3813	0.4457	1	4	486
R.LGVLPNELNK.L		1.796	0.2312	0.927	2	486
R.LGVLPNELNK.L		3.0284	0.4129	1	3	486
R.LGVLPNELNK.L		2.9663	0.4433	1	2	486
R.LGVLPNELNKLLIIVVVLSM(15.9949)ALTPYLNQLGR.K		3.8974	0.5201	1	4	486
R.KAADFLDER.L		1.7189	0.2581	0.93	4	499
R.KAADFLDER.L		1.4171	0.1237	0.653	1	499
R.KAADFLDER.L		2.4753	0.3087	0.994	50	499
R.KAADFLDER.L		1.8875	0.2461	0.93	5	499
R.KAADFLDER.L		1.4522	0.1516	0.514	1	499
K.AADFLDER.L		3.1558	0.4278	1	1	500
K.AADFLDER.L		2.5846	0.4747	1	9	500
K.AADFLDER.L		2.231	0.3345	1	2	500
K.AADFLDER.L		3.2968	0.4505	1	8	500
K.AADFLDER.L		2.1507	0.2364	1	2	500
K.AADFLDER.L		3.2193	0.4522	1	2	500
K.LGFPILYGDGSR.P		3.1788	0.5246	1	10	573
R.PSVLQSAGVSSPK.A		3.6202	0.459	1	2	585
R.PSVLQSAGVSSPK.A		4.9933	0.5246	1	5	585
K.AIM(15.9949)IM(15.9949)YK.G		1.3539	0.0885	0.281	1	598
K.AIM(15.9949)IM(15.9949)YK.G		1.8374	0.3042	0.969	2	598
K.AIM(15.9949)IM(15.9949)YK.G		1.8855	0.3261	0.968	3	598
K.AIM(15.9949)IMYK.G		1.3759	0.1565	0.672	2	598
K.AIM(15.9949)IMYK.G		1.8305	0.1091	0.82	1	598
K.AIMIM(15.9949)YK.G		1.7036	0.2673	0.945	2	598
K.AIMIM(15.9949)YK.G		1.7496	0.3332	0.959	3	598
K.AIMIM(15.9949)YK.G		1.159	0.1506	0.28	1	598
K.AIMIMYK.G		2.2637	0.2365	1	6	598
K.RTTEAVQR.L		1.7076	0.0305	0.613	2	608
R.TTEAVQR.L		1.4272	0.0668	0.286	3	609
R.TTEAVQR.L		1.8135	0.0013	0.662	1	609
R.LAFPGSPIYAR.A		2.4705	0.4099	0.992	8	618
R.LAFPGSPIYAR.A		2.3759	0.4119	0.991	4	618
R.AQDLPHLLELK.K		2.6828	0.3006	0.981	4	629
R.AQDLPHLLELK.K		2.3213	0.17	0.931	10	629
R.AQDLPHLLELKK.A		2.2088	0.4204	1	2	629
K.AGATDAILENAETSLQLGSK.L		6.5854	0.6235	1	4	641
K.AGATDAILENAETSLQLGSK.L		4.4885	0.6086	1	2	641
K.AGATDAILENAETSLQLGSK.L		3.7379	0.5261	1	2	641
K.AGATDAILENAETSLQLGSK.L		8.4232	0.6188	1	21	641
K.AGATDAILENAETSLQLGSK.L		5.7761	0.5889	1	5	641
K.LLTGFGVM(15.9949)SDDVSFLSK.V		5.0933	0.5417	1	6	661
K.LLTGFGVM(15.9949)SDDVSFLSK.V		5.5603	0.5515	1	11	661
K.LLTGFGVMSDDVSFLSK.V		5.7164	0.6092	1	2	661
K.LLTGFGVMSDDVSFLSK.V		6.0409	0.5379	1	11	661
K.VFRDSMEIQAQEEITASETNAGLKPMQM(15.9949)K.A		2.1636	0.0863	0.27	1	678
K.VFRDSMEIQAQEEITASETNAGLKPM(15.9949)QMK.A		3.4407	0.3217	1	1	678
K.VFRDSMEIQAQEEITASETNAGLKPM(15.9949)QM(15.9949)K.A		2.6027	0.4147	1	1	678
R.DSM(15.9949)EIQAQEEITASETNAGLKPM(15.9949)QMK.A		3.0846	0.2791	0.913	3	681
R.DSM(15.9949)EIQAQEEITASETNAGLKPMQM(15.9949)K.A		2.2919	0.0822	0.12	4	681
R.DSM(15.9949)EIQAQEEITASETNAGLKPMQMK.A		2.5508	0.2478	0.714	4	681
R.DSMEIQAQEEITASETNAGLKPM(15.9949)QM(15.9949)K.A		2.0446	0.2645	0.425	1	681
K.ASDINVVSAATQK.Q		4.1743	0.5399	1	2	707
K.ASDINVVSAATQK.Q		2.3949	0.5092	1	1	707
K.ASDINVVSAATQK.Q		5.2419	0.5114	1	5	707
K.ASDINVVSAATQK.Q		4.7417	0.4863	1	2	707
K.ASDINVVSAATQK.Q		4.8346	0.5144	1	7	707
K.QVQLM(15.9949)K.P		1.4605	0.0347	0.531	1	720
K.QVQLMK.P		1.5855	0.0541	0.483	2	720
K.QVQLMK.P		1.5731	0.1527	0.768	2	720
K.QVQLMKPM(15.9949)QMK.A		1.8009	0.0427	0.764	1	720
K.ASDSNSDSAAEILQETAGLSQPPEIDDSSVNIDNGFVGK.A		2.5711	0.317	0.929	1	731

## Sheet: Co-IP summary all
Supplemental Dataset S1
Proteins that immunoprecipitated together with KEA3 from solubilzed thylakoids as identified by MS analysis
Isolated thylakoid membranes from Col-0 (3x), oeKEA3.2-GFP/kea3-1(3x), oeKEA3.2-GFP/Col-0 (1x), oeKEA3.3-GFP/kea3-1 (2x) and oeKEA3.3-GFP/Col-0 (1x)were solubilized and co-immunoprecipitation was carried out at ph 6 (using Mes as buffer) or pH 8 (using Hepes as buffer). Most peptides were detected in the experiments KEA3.3-GFP #1, #2 and KEA3.2-GFP #1, #2, where co-immunoprecipitation was carried…
Experiment	Col-0#1		Col-0#2		Col-0#3		KEA3.3-GFP #1		KEA3.3-GFP#2		KEA3.3-GFP#3		KEA3.2-GFP#1		KEA3.2-GFP#2		KEA3.2-GFP#3		KEA3.2-GFP#4
Alias	ColMes		ColHepes		Col0		3p3colM		3p3Mes		33GFP		32Mes		3p2colM		32Hepes		32GFP
Isolation pH	6		8		8		6		6		8		6		6		8		8
Locus	# seq	# spec	# seq	# spec	# seq	# spec	# seq	# spec	# seq	# spec	# seq	# spec	# seq	# spec	# seq	# spec	# seq	# spec	# seq	# spec	Descriptive Name
AT4G04850.2							24	114	31	322	6	10	24	71	36	172	10	19	5	9	| Symbols: KEA3 | K+ efflux antiporter 3 | chr4:2453174-2457490 FORWARD LENGTH=776
AT5G23060.1	1	3			2	2	21	45	31	103	4	5	12	25	18	57					| Symbols: CaS | calcium sensing receptor | chr5:7736760-7738412 REVERSE LENGTH=387
AT5G64940.1													15	24	3	6					| Symbols: ATATH13, ATH13, ATOSA1, OSA1 | ABC2 homolog 13 | chr5:25949116-25953326 FORWARD LENGTH=761
AT5G67030.1							5	6					11	19	2	4					| Symbols: ABA1, LOS6, NPQ2, ATABA1, ZEP, IBS3, ATZEP | zeaxanthin epoxidase (ZEP) (ABA1) | chr5:26753745-26757090 REVERSE LENGTH=667
AT1G79040.1	3	5			3	6	5	18	10	153	3	3	7	16	7	59	1	1			| Symbols: PSBR | photosystem II subunit R | chr1:29736085-29736781 FORWARD LENGTH=140
ATCG00480.1			1	1	2	3	21	43	41	139	4	6	6	14	15	27					| Symbols: ATPB, PB | ATP synthase subunit beta | chrC:52660-54156 REVERSE LENGTH=498
AT3G46780.1	3	6					17	31	33	109			7	13	17	45					| Symbols: TOC75-III, MAR1 | translocon at the outer envelope membrane of chloroplasts 75-III | chr3:17216104-17219296 REVERSE LENGTH=818
AT1G31330.1	2	3					13	60	13	91	3	5	7	13	9	33					| Symbols: PSAF | photosystem I subunit F | chr1:11215011-11215939 REVERSE LENGTH=221
AT2G30950.1					2	5	15	44	35	100	3	10	6	12	18	49					| Symbols: VAR2, FTSH2 | FtsH extracellular protease family | chr2:13174692-13177064 FORWARD LENGTH=695
AT1G06430.1							14	38	30	86			6	12	17	42					| Symbols: FTSH8 | FTSH protease 8 | chr1:1960214-1962525 REVERSE LENGTH=685
AT5G42270.1							23	45	29	87	2	3	6	11	20	49					| Symbols: VAR1, FTSH5 | FtsH extracellular protease family | chr5:16902659-16905102 FORWARD LENGTH=704
AT1G50250.1							19	39	28	77	3	5	6	10	20	50					| Symbols: FTSH1 | FTSH protease 1 | chr1:18614398-18616930 REVERSE LENGTH=716
AT5G01530.1	1	1					4	6					5	9	4	13					| Symbols: LHCB4.1 | light harvesting complex photosystem II | chr5:209084-210243 FORWARD LENGTH=290
AT5G25980.1	2	4											2	7	3	5					| Symbols: TGG2, BGLU37 | glucoside glucohydrolase 2 | chr5:9072730-9075143 FORWARD LENGTH=467
AT4G04640.1							3	4	10	22			3	6	5	11					| Symbols: ATPC1 | ATPase, F1 complex, gamma subunit protein | chr4:2350761-2351882 REVERSE LENGTH=373
AT1G07920.1	1	1					5	11					2	6							| Symbols: | GTP binding Elongation factor Tu family protein | chr1:2455559-2457001 FORWARD LENGTH=449
AT1G44575.1							7	12	11	26	2	3	3	5	4	10					| Symbols: NPQ4, PSBS | Chlorophyll A-B binding family protein | chr1:16871768-16873194 FORWARD LENGTH=265
AT2G28800.1													2	5	3	7					| Symbols: ALB3 | 63 kDa inner membrane family protein | chr2:12356669-12359158 REVERSE LENGTH=462
AT3G48870.1													4	5							| Symbols: ATCLPC, ATHSP93-III, HSP93-III | Clp ATPase | chr3:18122363-18126008 REVERSE LENGTH=952
ATCG00120.1	1	1			1	2	13	29	16	81	3	4	4	4	9	22			3	6	| Symbols: ATPA | ATP synthase subunit alpha | chrC:9938-11461 REVERSE LENGTH=507
AT1G03130.1													2	4							| Symbols: PSAD-2 | photosystem I subunit D-2 | chr1:753528-754142 REVERSE LENGTH=204
AT4G02770.1													2	4							| Symbols: PSAD-1 | photosystem I subunit D-1 | chr4:1229247-1229873 REVERSE LENGTH=208
AT5G01920.1							8	15	23	82			2	3	12	28					| Symbols: STN8 | Protein kinase superfamily protein | chr5:359154-360867 FORWARD LENGTH=495
AT1G74470.1							13	28	18	48			2	3	13	28			1	1	| Symbols: | Pyridine nucleotide-disulphide oxidoreductase family protein | chr1:27991248-27992845 FORWARD LENGTH=467
AT1G42970.1							2	4					2	3							| Symbols: GAPB | glyceraldehyde-3-phosphate dehydrogenase B subunit | chr1:16127552-16129584 FORWARD LENGTH=447
AT1G54780.1													2	3	3	5					| Symbols: TLP18.3 | thylakoid lumen 18.3 kDa protein | chr1:20439533-20440953 FORWARD LENGTH=285
AT3G14110.1							3	4					2	3	5	8					| Symbols: FLU | Tetratricopeptide repeat (TPR)-like superfamily protein | chr3:4676222-4677602 REVERSE LENGTH=316
AT3G45140.1							13	24	40	132					8	17					| Symbols: LOX2, ATLOX2 | lipoxygenase 2 | chr3:16525437-16529233 FORWARD LENGTH=896
AT1G68830.1							15	29	32	117					17	31					| Symbols: STN7 | STT7 homolog STN7 | chr1:25872654-25875473 REVERSE LENGTH=562
AT3G59780.1							12	22	24	58					15	37					| Symbols: | Rhodanese/Cell cycle control phosphatase superfamily protein | chr3:22086906-22090324 FORWARD LENGTH=686
AT2G39730.1							3	4	22	49											| Symbols: RCA | rubisco activase | chr2:16570951-16573345 REVERSE LENGTH=474
AT3G08580.1							9	16	19	40											| Symbols: AAC1 | ADP/ATP carrier 1 | chr3:2605706-2607030 REVERSE LENGTH=381
AT4G10340.1	1	1					11	31	10	38					7	21					| Symbols: LHCB5 | light harvesting complex of photosystem II 5 | chr4:6408200-6409496 FORWARD LENGTH=280
ATCG01130.1									27	38											| Symbols: YCF1.2 | Ycf1 protein | chrC:123884-129244 REVERSE LENGTH=1786
AT1G73990.1							4	5	17	33					5	9					| Symbols: SPPA, SPPA1 | signal peptide peptidase | chr1:27824465-27828807 FORWARD LENGTH=677
AT4G20360.1							4	7	12	33					5	8					| Symbols: ATRAB8D, ATRABE1B, RABE1b | RAB GTPase homolog E1B | chr4:10990036-10991466 FORWARD LENGTH=476
AT1G79560.1									18	32											| Symbols: EMB156, EMB36, EMB1047, FTSH12 | FTSH protease 12 | chr1:29926976-29932308 FORWARD LENGTH=1008
AT1G54520.1									12	31					4	4					| Symbols: | unknown protein; FUNCTIONS IN: molecular_function unknown; INVOLVED IN: biological_process unknown; LOCATED IN: chloroplast; EXPRESSED IN: 24 plant structures; EXPRESSED DURING: 15 growth stages; CONTAINS InterPro DOMAIN/s: Protein of unknown function DUF1517 (InterPro:IPR010903); Has 276 Blast hits to 275 proteins in 83 species: Archae - 0; Bacteria - 108; Metazoa - 6; Fungi - 0; Pl…
ATCG00270.1							5	12	10	31					5	13					| Symbols: PSBD | photosystem II reaction center protein D | chrC:32711-33772 FORWARD LENGTH=353
AT1G34430.1									16	30											| Symbols: EMB3003 | 2-oxoacid dehydrogenases acyltransferase family protein | chr1:12588027-12590084 REVERSE LENGTH=465
AT1G65260.1									13	30											| Symbols: PTAC4, VIPP1 | plastid transcriptionally active 4 | chr1:24236329-24240428 FORWARD LENGTH=330
AT1G77490.1							5	9	13	28					8	19					| Symbols: TAPX | thylakoidal ascorbate peroxidase | chr1:29117688-29120046 FORWARD LENGTH=426
AT1G80030.1							2	3	10	28					6	15					| Symbols: | Molecular chaperone Hsp40/DnaJ family protein | chr1:30105398-30108873 REVERSE LENGTH=500
AT3G25860.1									12	28											| Symbols: LTA2, PLE2 | 2-oxoacid dehydrogenases acyltransferase family protein | chr3:9460632-9462585 FORWARD LENGTH=480
AT5G13490.1									11	28											| Symbols: AAC2 | ADP/ATP carrier 2 | chr5:4336034-4337379 FORWARD LENGTH=385
AT1G79600.1							3	4	13	27					3	4					| Symbols: | Protein kinase superfamily protein | chr1:29950105-29952516 REVERSE LENGTH=711
ATCG00680.1							4	7	10	27					4	11					| Symbols: PSBB | photosystem II reaction center protein B | chrC:72371-73897 FORWARD LENGTH=508
AT5G03900.2									10	26											| Symbols: | Iron-sulphur cluster biosynthesis family protein | chr5:1048338-1051869 FORWARD LENGTH=523
AT3G07700.1							3	5	15	25											| Symbols: | Protein kinase superfamily protein | chr3:2459696-2463241 REVERSE LENGTH=695
AT3G46740.1									12	25					8	12					| Symbols: TOC75-III, MAR1 | translocon at the outer envelope membrane of chloroplasts 75-III | chr3:17216104-17219296 REVERSE LENGTH=818
AT3G44880.1							3	5	12	24											| Symbols: ACD1, LLS1, PAO | Pheophorbide a oxygenase family protein with Rieske [2Fe-2S] domain | chr3:16383858-16386204 FORWARD LENGTH=537
AT4G01050.1							4	7	7	24											| Symbols: TROL | thylakoid rhodanese-like | chr4:455874-458175 FORWARD LENGTH=466
ATCG00280.1	1	1					6	12	13	24					6	12					| Symbols: PSBC | photosystem II reaction center protein C | chrC:33720-35141 FORWARD LENGTH=473
AT1G03160.1									15	23											| Symbols: FZL | FZO-like | chr1:761321-766053 FORWARD LENGTH=912
AT5G14040.1							6	9	11	23											| Symbols: PHT3;1 | phosphate transporter 3;1 | chr5:4531059-4532965 REVERSE LENGTH=375
AT5G50920.1							2	4	12	23					8	10					| Symbols: CLPC, ATHSP93-V, HSP93-V, DCA1, CLPC1 | CLPC homologue 1 | chr5:20715710-20719800 REVERSE LENGTH=929
ATCG00340.1					3	4	4	8	6	22					3	5					| Symbols: PSAB | Photosystem I, PsaA/PsaB protein | chrC:37375-39579 REVERSE LENGTH=734
AT4G02510.1									11	21					2	4					| Symbols: TOC159, TOC86, PPI2, TOC160, ATTOC159 | translocon at the outer envelope membrane of chloroplasts 159 | chr4:1104766-1109360 FORWARD LENGTH=1503
AT4G16155.1									9	21											| Symbols: | dihydrolipoyl dehydrogenases | chr4:9153570-9157322 REVERSE LENGTH=630
AT4G23940.1									14	21											| Symbols: | FtsH extracellular protease family | chr4:12437108-12441841 FORWARD LENGTH=946
AT5G42650.1									11	21											| Symbols: AOS, CYP74A, DDE2 | allene oxide synthase | chr5:17097803-17099359 REVERSE LENGTH=518
AT1G71500.1									10	20					5	11					| Symbols: | Rieske (2Fe-2S) domain-containing protein | chr1:26936084-26937331 FORWARD LENGTH=287
AT1G06950.1									11	19											| Symbols: ATTIC110, TIC110 | translocon at the inner envelope membrane of chloroplasts 110 | chr1:2130303-2135563 REVERSE LENGTH=1016
AT1G15820.1							4	6	9	19					4	10					| Symbols: LHCB6, CP24 | light harvesting complex photosystem II subunit 6 | chr1:5446685-5447676 REVERSE LENGTH=258
AT3G56940.1							5	7	10	19					4	7					| Symbols: CRD1, CHL27, ACSF | dicarboxylate diiron protein, putative (Crd1) | chr3:21076594-21078269 FORWARD LENGTH=409
AT4G35250.1							8	16	9	19					4	9					| Symbols: | NAD(P)-binding Rossmann-fold superfamily protein | chr4:16771401-16773269 REVERSE LENGTH=395
ATCG00540.1							7	14	8	19					6	12					| Symbols: PETA | photosynthetic electron transfer A | chrC:61657-62619 FORWARD LENGTH=320
AT1G59870.1									10	18											| Symbols: PEN3, PDR8, ATPDR8, ABCG36, ATABCG36 | ABC-2 and Plant PDR ABC-type transporter family protein | chr1:22034661-22039844 FORWARD LENGTH=1469
AT3G16000.1							2	3	10	18					17	30					| Symbols: MFP1 | MAR binding filament-like protein 1 | chr3:5431041-5433613 REVERSE LENGTH=726
AT3G63410.1							3	4	8	18					4	7					| Symbols: APG1, VTE3, IEP37, E37 | S-adenosyl-L-methionine-dependent methyltransferases superfamily protein | chr3:23415816-23417002 REVERSE LENGTH=338
ATCG00350.1									9	18					3	4					| Symbols: PSAA | Photosystem I, PsaA/PsaB protein | chrC:39605-41857 REVERSE LENGTH=750
AT1G61520.1	1	1					5	12	5	17					2	4					| Symbols: LHCA3 | photosystem I light harvesting complex gene 3 | chr1:22700152-22701149 FORWARD LENGTH=273
AT3G08940.2							5	10	4	17					3	7					| Symbols: LHCB4.2 | light harvesting complex photosystem II | chr3:2717717-2718665 FORWARD LENGTH=287
AT4G21280.1							3	3	6	17					5	6					| Symbols: PSBQ, PSBQA, PSBQ-1 | photosystem II subunit QA | chr4:11334446-11335587 FORWARD LENGTH=223
ATCG00860.1									12	17											| Symbols: YCF2.1 | Chloroplast Ycf2;ATPase, AAA type, core | chrC:86474-93358 FORWARD LENGTH=2294
ATCG01280.1									12	17											| Symbols: YCF2.2 | Chloroplast Ycf2;ATPase, AAA type, core | chrC:145291-152175 REVERSE LENGTH=2294
AT2G07698.1							4	6	9	16					2	3					| Symbols: | ATPase, F1 complex, alpha subunit protein | chr2:3361474-3364028 FORWARD LENGTH=777
AT3G09440.1									11	16											| Symbols: | Heat shock protein 70 (Hsp 70) family protein | chr3:2903434-2905632 REVERSE LENGTH=649
AT4G39960.1							3	3	9	16											| Symbols: | Molecular chaperone Hsp40/DnaJ family protein | chr4:18534194-18536320 FORWARD LENGTH=447
AT5G02500.1									10	16											| Symbols: HSC70-1, HSP70-1, AT-HSC70-1, HSC70 | heat shock cognate protein 70-1 | chr5:554055-556334 REVERSE LENGTH=651
AT5G46110.1									5	16											| Symbols: APE2, TPT | Glucose-6-phosphate/phosphate translocator-related | chr5:18697606-18700212 FORWARD LENGTH=410
AT5G49910.1							4	6	9	16											| Symbols: CPHSC70-2EAT SHOCK PROTEIN 70-2, HSC70-7, cpHsc70-2 | chloroplast heat shock protein 70-2 | chr5:20303470-20306295 FORWARD LENGTH=718
AT1G02990.1															2	4					| Symbols: | BEST Arabidopsis thaliana protein match is: CW-type Zinc Finger (TAIR:AT3G62900.1); Has 5847 Blast hits to 4410 proteins in 438 species: Archae - 17; Bacteria - 452; Metazoa - 2463; Fungi - 354; Plants - 306; Viruses - 11; Other Eukaryotes - 2244 (source: NCBI BLink). | chr1:683065-686884 REVERSE LENGTH=1069
AT1G06950.1							3	3							3	3					| Symbols: ATTIC110, TIC110 | translocon at the inner envelope membrane of chloroplasts 110 | chr1:2130303-2135563 REVERSE LENGTH=1016
AT1G18170.1							2	2							2	2					| Symbols: | FKBP-like peptidyl-prolyl cis-trans isomerase family protein | chr1:6254291-6255507 FORWARD LENGTH=247
AT1G29910.1							4	8							2	4					| Symbols: CAB3, AB180, LHCB1.2 | chlorophyll A/B binding protein 3 | chr1:10472443-10473246 REVERSE LENGTH=267
AT2G05070.1							4	7													| Symbols: LHCB2.2, LHCB2 | photosystem II light harvesting complex gene 2.2 | chr2:1799436-1800329 REVERSE LENGTH=265
AT2G05620.1							2	3													| Symbols: PGR5 | proton gradient regulation 5 | chr2:2081204-2081687 REVERSE LENGTH=133
AT2G18710.1															4	7					| Symbols: SCY1 | SECY homolog 1 | chr2:8112231-8114452 REVERSE LENGTH=551
AT2G22360.1							3	4													| Symbols: | DNAJ heat shock family protein | chr2:9498162-9500459 FORWARD LENGTH=442
AT2G33040.1															4	6					| Symbols: ATP3 | gamma subunit of Mt ATP synthase | chr2:14018978-14021047 REVERSE LENGTH=325
AT2G34420.1															2	4					| Symbols: LHB1B2, LHCB1.5 | photosystem II light harvesting complex gene B1B2 | chr2:14522716-14523513 REVERSE LENGTH=265
AT2G39435.1	1	2																			| Symbols: | Phosphatidylinositol N-acetyglucosaminlytransferase subunit P-related | chr2:16464806-16466492 REVERSE LENGTH=464
AT2G42790.1															2	3					| Symbols: CSY3 | citrate synthase 3 | chr2:17803132-17805991 REVERSE LENGTH=509
AT2G43030.1							2	3													| Symbols: | Ribosomal protein L3 family protein | chr2:17894898-17895713 FORWARD LENGTH=271
AT3G01060.1							6	11							5	10					| Symbols: | unknown protein; Has 640 Blast hits to 638 proteins in 201 species: Archae - 0; Bacteria - 293; Metazoa - 0; Fungi - 71; Plants - 72; Viruses - 0; Other Eukaryotes - 204 (source: NCBI BLink). | chr3:16831-18782 REVERSE LENGTH=455
AT3G01280.1							3	5													| Symbols: VDAC1, ATVDAC1 | voltage dependent anion channel 1 | chr3:85754-87612 FORWARD LENGTH=276
AT3G08580.1							9	16							8	16					| Symbols: AAC1 | ADP/ATP carrier 1 | chr3:2605706-2607030 REVERSE LENGTH=381
AT3G09000.1	1	1																			| Symbols: | proline-rich family protein | chr3:2746014-2748326 FORWARD LENGTH=541
AT3G25920.1															4	6					| Symbols: RPL15 | ribosomal protein L15 | chr3:9491268-9492558 REVERSE LENGTH=277
AT3G26650.1															3	6					| Symbols: GAPA, GAPA-1 | glyceraldehyde 3-phosphate dehydrogenase A subunit | chr3:9795226-9796848 FORWARD LENGTH=396
AT3G27690.1							4	7													| Symbols: LHCB2.4, LHCB2.3, LHCB2 | photosystem II light harvesting complex gene 2.3 | chr3:10256002-10256921 FORWARD LENGTH=266
AT3G47470.1							3	10							2	3					| Symbols: LHCA4, CAB4 | light-harvesting chlorophyll-protein complex I subunit A4 | chr3:17493622-17494773 REVERSE LENGTH=251
AT3G51820.1							3	6													| Symbols: ATG4, G4, CHLG | UbiA prenyltransferase family protein | chr3:19216301-19218934 REVERSE LENGTH=387
AT4G09010.1							2	3													| Symbols: APX4, TL29 | ascorbate peroxidase 4 | chr4:5777502-5779338 REVERSE LENGTH=349
AT4G12800.1															2	5					| Symbols: PSAL | photosystem I subunit l | chr4:7521469-7522493 FORWARD LENGTH=219
AT4G22890.1							2	4							5	7					| Symbols: PGR5-LIKE A | PGR5-LIKE A | chr4:12007157-12009175 FORWARD LENGTH=324
AT4G24280.1							2	3													| Symbols: cpHsc70-1 | chloroplast heat shock protein 70-1 | chr4:12590094-12593437 FORWARD LENGTH=718
AT4G25430.1	1	1																			| Symbols: | unknown protein; BEST Arabidopsis thaliana protein match is: unknown protein (TAIR:AT5G51850.1); Has 30201 Blast hits to 17322 proteins in 780 species: Archae - 12; Bacteria - 1396; Metazoa - 17338; Fungi - 3422; Plants - 5037; Viruses - 0; Other Eukaryotes - 2996 (source: NCBI BLink). | chr4:12998571-13000211 FORWARD LENGTH=459
AT4G25630.1	1	2																			| Symbols: FIB2, ATFIB2 | fibrillarin 2 | chr4:13074239-13076205 FORWARD LENGTH=320
AT5G08670.1															3	4					| Symbols: | ATP synthase alpha/beta family protein | chr5:2818395-2821149 REVERSE LENGTH=556
AT5G22830.1															2	3					| Symbols: ATMGT10, GMN10, MGT10, MRS2-11 | magnesium (Mg) transporter 10 | chr5:7627676-7630633 FORWARD LENGTH=459
AT5G37510.1															3	5					| Symbols: EMB1467, CI76 | NADH-ubiquinone dehydrogenase, mitochondrial, putative | chr5:14897490-14900352 FORWARD LENGTH=745
AT5G38660.1							4	5													| Symbols: APE1 | acclimation of photosynthesis to environment | chr5:15473285-15475497 REVERSE LENGTH=286
AT5G64040.1							2	4							2	3					| Symbols: PSAN | photosystem I reaction center subunit PSI-N, chloroplast, putative / PSI-N, putative (PSAN) | chr5:25628724-25629409 REVERSE LENGTH=171
AT5G66190.1							2	2													| Symbols: ATLFNR1, FNR1 | ferredoxin-NADP(+)-oxidoreductase 1 | chr5:26451203-26453012 REVERSE LENGTH=360
ATCG00720.1							2	4							2	3					| Symbols: PETB | photosynthetic electron transfer B | chrC:74841-76292 FORWARD LENGTH=215

## Sheet: Co-IP summary best candidates
Supplemental Dataset S1
Best candidate proteins for interaction with KEA3 that immunoprecipitated together with KEA3 from solubilzed thylakoids as identified by MS analysis
Isolated thylakoid membranes from Col-0 (3x), oeKEA3.2-GFP/kea3-1(3x), oeKEA3.2-GFP/Col-0 (1x), oeKEA3.3-GFP/kea3-1 (2x) and oeKEA3.3-GFP/Col-0 (1x)were solubilized and co-immunoprecipitation was carried out at ph 6 (using Mes as buffer) or pH 8 (using Hepes as buffer). Most peptides were detected in the experiments KEA3.3-GFP #1, #2 and KEA3.2-GFP #1, #2, where co-immunoprecipitation was carried…
	Col-0#1		Col-0#2		Col-0#3		KEA3.3-GFP #1		KEA3.3-GFP#2		KEA3.3-GFP#3		KEA3.2-GFP#1		KEA3.2-GFP#2		KEA3.2-GFP#3		KEA3.2-GFP#4
Locus	# seq	# spec	# seq	# spec	# seq	# spec	# seq	# spec	# seq	# spec	# seq	# spec	# seq	# spec	# seq	# spec	# seq	# spec	# seq	# spec	# experiments detected	sum spectral counts	Descriptive Name
AT4G04850.2							24	114	31	322	6	10	24	71	36	172	10	19	5	9	7/7	717	| Symbols: KEA3 | K+ efflux antiporter 3 | chr4:2453174-2457490 FORWARD LENGTH=776
AT5G42270.1							23	45	29	87	2	3	6	11	20	49					5/7 (KEA3.2 + KEA3.3)	195	| Symbols: VAR1, FTSH5 | FtsH extracellular protease family | chr5:16902659-16905102 FORWARD LENGTH=704
AT1G50250.1							19	39	28	77	3	5	6	10	20	50					5/7 (KEA3.2 + KEA3.3)	181	| Symbols: FTSH1 | FTSH protease 1 | chr1:18614398-18616930 REVERSE LENGTH=716
AT1G06430.1							14	38	30	86			6	12	17	42					4/7 (KEA3.2 + KEA3.3)	178	| Symbols: FTSH8 | FTSH protease 8 | chr1:1960214-1962525 REVERSE LENGTH=685
AT5G01920.1							8	15	23	82			2	3	12	28					4/7 (KEA3.2 + KEA3.3)	128	| Symbols: STN8 | Protein kinase superfamily protein | chr5:359154-360867 FORWARD LENGTH=495
AT1G74470.1							13	28	18	48	1	3	2	3	13	28			1	1	6/7 (KEA3.2 + KEA3.3)	111	| Symbols: | Pyridine nucleotide-disulphide oxidoreductase family protein | chr1:27991248-27992845 FORWARD LENGTH=467
AT1G44575.1							7	12	11	26	2	3	3	5	4	10					5/7 (KEA3.2 + KEA3.3)	56	| Symbols: NPQ4, PSBS | Chlorophyll A-B binding family protein | chr1:16871768-16873194 FORWARD LENGTH=265
AT4G04640.1							3	4	10	22			3	6	5	11					4/7 (KEA3.2 + KEA3.3)	43	| Symbols: ATPC1 | ATPase, F1 complex, gamma subunit protein | chr4:2350761-2351882 REVERSE LENGTH=373
AT5G64940.1													15	24	3	6					2/4 (KEA3.2 only)	30	| Symbols: ATATH13, ATH13, ATOSA1, OSA1 | ABC2 homolog 13 | chr5:25949116-25953326 FORWARD LENGTH=761
AT2G28800.1													2	5	3	7					2/4 (KEA3.2 only)	12	| Symbols: ALB3 | 63 kDa inner membrane family protein | chr2:12356669-12359158 REVERSE LENGTH=462
AT1G54780.1													2	3	3	5					2/4 (KEA3.2 only)	8	| Symbols: TLP18.3 | thylakoid lumen 18.3 kDa protein | chr1:20439533-20440953 FORWARD LENGTH=285
AT5G23060.1	1	3			2	2	21	45	31	103	4	5	12	25	18	57							| Symbols: CaS | calcium sensing receptor | chr5:7736760-7738412 REVERSE LENGTH=387
ATCG00120.1	1	1			1	2	13	29	16	81	3	4	4	4	9	22			3	6			| Symbols: ATPA | ATP synthase subunit alpha | chrC:9938-11461 REVERSE LENGTH=507
ATCG00480.1			1	1	2	3	21	43	41	139	4	6	6	14	15	27							| Symbols: ATPB, PB | ATP synthase subunit beta | chrC:52660-54156 REVERSE LENGTH=498
AT2G30950.1					2	5	15	44	35	100	3	10	6	12	18	49							| Symbols: VAR2, FTSH2 | FtsH extracellular protease family | chr2:13174692-13177064 FORWARD LENGTH=695
AT1G79040.1	3	5			3	6	5	18	10	153	3	3	7	16	7	59	1	1					| Symbols: PSBR | photosystem II subunit R | chr1:29736085-29736781 FORWARD LENGTH=140
AT1G31330.1	2	3					13	60	13	91	3	5	7	13	9	33							| Symbols: PSAF | photosystem I subunit F | chr1:11215011-11215939 REVERSE LENGTH=221
AT3G46780.1	3	6					17	31	33	109			7	13	17	45							| Symbols: TOC75-III, MAR1 | translocon at the outer envelope membrane of chloroplasts 75-III | chr3:17216104-17219296 REVERSE LENGTH=818
Proteins detected in Col-0 controls IPs are marked in grey

## Sheet: BN analysis
Supplemental Dataset S1
Analysis of protein interaction candidates as identified by Co-IP in BN-slices containing KEA3
As in Supplemental Fig. 6B-E
Values are in iBAQ of three independent experiments		Average												Standard Deviation
Genotype	Band	PsbS	FtsH1	TLP18	GGR	ATPC1	Ftsh5	FtsH8	Alb3	Stn8	FtsH2	KEA3		PsbS	FtsH1	TLP18	GGR	ATPC1	Ftsh5	FtsH8	Alb3	Stn8	FtsH2	KEA3
Col-0	1	3.76097e+07	54279000	3.56883e+06	5.26537e+07	95048000	32686000	3536590	97223	4873900	98375000	6.19093e+06		1.93343e+06	2.33048e+07	1.11987e+06	1.90288e+07	3.07149e+07	1.25411e+07	1.98117e+06	97424.1	1.17805e+06	4.50539e+07	914585
KEA3.2-GFP/kea3-1	1	2.55827e+07	4.39057e+07	2697600	5.42787e+07	133570000	2.25633e+07	1.65153e+06	49261.7	2.96253e+06	6.81553e+07	6.43663e+06		5.00758e+06	7.02893e+06	597799	5.57849e+06	2.47111e+07	2.98076e+06	273338	14214.3	793843	1.24337e+07	866033
KEA3.2-GFP/Col-0	1	3.56637e+07	32115000	1.85967e+06	4.60113e+07	1.19005e+08	2.35597e+07	1306380	230753	2.92313e+06	6.07877e+07	1.66237e+06		1.23765e+07	9.08303e+06	360465	1.4943e+07	4.06981e+07	5.99184e+06	639116	75843.8	432882	1.55575e+07	437810
kea3-1	1	4.41753e+07	5.49617e+07	3.54403e+06	9.38787e+07	256250000	25677000	2357060	84667.7	3.19523e+06	86402000	0		2.86871e+07	2.90806e+07	2.15444e+06	1.32399e+07	9.22746e+07	1.22878e+07	1.79068e+06	100134	889102	3.46277e+07	0
KEA3.3-GFP/kea3-1	1	2.58567e+07	3.75513e+07	2.30227e+06	87747000	187170000	1.91493e+07	1.28747e+06	10843.3	3124800	59479000	474375		6.41327e+06	9.56661e+06	451050	1.6912e+07	3.86931e+07	8.03408e+06	260299	15334.8	1.05362e+06	1.35691e+07	377232
Col-0	2	118990000	6.55287e+07	20780000	2.36793e+07	3483100000	4.52923e+07	6.36097e+06	395310	8181600	192500000	1.58043e+06		1.99323e+07	2.54663e+07	6.01978e+06	3.9016e+06	2.89158e+08	1.75997e+07	1.56853e+06	75806.4	1.86461e+06	5.00898e+07	460974
KEA3.2-GFP/kea3-1	2	9.79417e+07	7.88553e+07	22926000	2.75717e+07	3591800000	6.28877e+07	8.19483e+06	316940	5910400	2.37723e+08	7.97843e+06		2.12386e+07	1.41172e+07	3.02075e+06	4.71919e+06	1.7326e+08	2.06202e+07	2.64232e+06	192671	974565	4.48125e+07	877253
KEA3.2-GFP/Col-0	2	94390000	85926000	22176000	2.45077e+07	3.28777e+09	86149000	6872100	327337	7.54677e+06	2.39073e+08	3.26803e+06		5.4148e+07	5.50621e+07	9.39644e+06	1.53974e+07	1.12376e+09	5.9514e+07	5.79258e+06	294407	3.90545e+06	1.40686e+08	861678
kea3-1	2	1.00454e+08	1.17783e+08	4.49893e+07	39842000	3879000000	1.02836e+08	6327200	313618	6123600	2.67537e+08	42446.7		2.62419e+07	2.5375e+07	8.47801e+06	1.02936e+07	2.82345e+08	2.30122e+07	2.36526e+06	268214	1.84375e+06	6.42535e+07	60028.7
KEA3.3-GFP/kea3-1	2	123899000	98532000	36949000	29787000	3.44177e+09	8.31243e+07	6.25807e+06	84576.7	7444700	245090000	719890		2.54818e+07	1.81883e+07	5.87905e+06	3.51453e+06	1.94728e+08	1.5418e+07	2.28127e+06	119609	1.81947e+06	5.50937e+07	577940

## Sheet: Recombinant KEA3 C-term
Supplemental Dataset S1
Analysis of heterologously expressed and purified KEA3 C-terminus
The data were analyzed using theMaxQuant software (Version 1.6.0.16) (Cox and Mann, 2008) with Andromeda an search engine. Peptides were identified using the Arabidopsis TAIR database (Version 10, The Arabidopsis Information Resource), the Escherichia coli database (UP000000625, uniprot) and The common Repository of Adventitious Proteins, cRAP (https://www.thegpm.org/crap) as a decoy database. Mo…
Sequence	Mass	Proteins	Leading razor protein	Start position	End position	PEP	Score	Identification type	Potential contaminant	MS/MS Count	LFQ intensity
AGATDAILENAETSLQLGSK	1988.01	AT4G04850.2	AT4G04850.2	642	661	4.0788e-22	238.43	By MS/MS		11	12354000000
AQDLPHLLELK	1275.72	AT4G04850.2	AT4G04850.2	630	640	3.789e-05	155	By MS/MS		5	33645000000
AQDLPHLLELKK	1403.81	AT4G04850.2	AT4G04850.2	630	641	2.8321e-06	176.42	By MS/MS		10	34869000000
ASDINVVSAATQK	1302.68	AT4G04850.2	AT4G04850.2	708	720	1.6107e-18	218.55	By MS/MS		6	24491000000
ASDINVVSAATQKQVQLMKPMQMK	2645.37	AT4G04850.2	AT4G04850.2	708	731	2.0059e-86	460.86	By MS/MS		4	2838400000
ASDSNSDSAAEILQETAGLSQPPEIDDSSVNIDNGFVGKADK	4290.99	AT4G04850.2	AT4G04850.2	732	773	3.3058e-09	96.794	By MS/MS		1	10687000
DSMEIQAQEEITASETNAGLKPMQMK	2879.34	AT4G04850.2	AT4G04850.2	682	707	6.7673e-120	532.75	By MS/MS		6	814940000
KAGATDAILENAETSLQLGSK	2116.1	AT4G04850.2	AT4G04850.2	641	661	3.5866e-139	543.51	By MS/MS		6	3202400000
LAFPGSPIYAR	1190.64	AT4G04850.2	AT4G04850.2	619	629	1.4929e-07	129.28	By MS/MS		9	151640000
LLTGFGVMSDDVSFLSK	1814.91	AT4G04850.2	AT4G04850.2	662	678	1.6357e-12	178.15	By MS/MS		20	430440000
LRLAFPGSPIYAR	1459.83	AT4G04850.2	AT4G04850.2	617	629	2.5157e-05	170.52	By MS/MS		4	21840000000
QVQLMKPMQMK	1360.7	AT4G04850.2	AT4G04850.2	721	731	5.3062e-08	229.33	By MS/MS		7	33222000000
VFRDSMEIQAQEEITASETNAGLKPMQMK	3281.57	AT4G04850.2	AT4G04850.2	679	707	9.1166e-68	317.15	By MS/MS		72	23774000000
VFRDSMEIQAQEEITASETNAGLKPMQMKASDINVVSAATQK	4566.24	AT4G04850.2	AT4G04850.2	679	720	8.0207e-36	201.12	By MS/MS		2	40559000
AADFLDER	935.435	AT4G04850.2;AT4G04850.1	AT4G04850.2	501	508	0.0095822	74.127	By MS/MS		1	13948000
AIMIMYK	868.455	AT4G04850.2;AT4G04850.1	AT4G04850.2	599	605	0.0025362	69.39	By MS/MS		22	21397000000
AIMIMYKGK	1053.57	AT4G04850.2;AT4G04850.1	AT4G04850.2	599	607	0.0018008	79.597	By MS/MS		1	1711900000
AIMIMYKGKK	1181.67	AT4G04850.2;AT4G04850.1	AT4G04850.2	599	608	0.00063808	112.17	By MS/MS		6	8350200000
AIMIMYKGKKR	1337.77	AT4G04850.2;AT4G04850.1	AT4G04850.2	599	609	0.0057259	61.353	By MS/MS		1	26758000
KAADFLDER	1063.53	AT4G04850.2;AT4G04850.1	AT4G04850.2	500	508	0.0006391	114.5	By MS/MS		2	1970300000
KLGFPILYGDGSRPSVLQSAGVSSPK	2659.43	AT4G04850.2;AT4G04850.1	AT4G04850.2	573	598	4.0269e-18	171.73	By MS/MS		7	12048000000
KRTTEAVQR	1087.61	AT4G04850.2;AT4G04850.1	AT4G04850.2	608	616	0.00093952	97.431	By MS/MS		17	678760000
KRTTEAVQRLR	1356.8	AT4G04850.2;AT4G04850.1	AT4G04850.2	608	618	0.02469	25.437	By MS/MS		1	10234000
LGFPILYGDGSRPSVLQSAGVSSPK	2531.34	AT4G04850.2;AT4G04850.1	AT4G04850.2	574	598	9.6664e-38	313.37	By MS/MS		6	2173800000
RTTEAVQR	959.515	AT4G04850.2;AT4G04850.1	AT4G04850.2	609	616	0.00058454	123.72	By MS/MS		19	535780000
RTTEAVQRLR	1228.7	AT4G04850.2;AT4G04850.1	AT4G04850.2	609	618	0.0024478	81.017	By MS/MS		3	1224100000
TTEAVQR	803.414	AT4G04850.2;AT4G04850.1	AT4G04850.2	610	616	0.00037297	121.68	By MS/MS		19	1183500000
TTEAVQRLR	1072.6	AT4G04850.2;AT4G04850.1	AT4G04850.2	610	618	0.0051667	75.854	By MS/MS		0	150390000
MRLNEVRDDRVEK	1658.85	AT1G24220.2;AT1G24220.1	AT1G24220.2	38	50	0.0026116	66.19	By MS/MS		0	0
DKVQKLEIRK	1255.76	AT2G47590.1	AT2G47590.1	271	280	0.0018647	88.948	By MS/MS		2	496760000
NVHVLGDSMLVCMQVQGAWK	2271.1	AT3G01410.2;AT3G01410.1	AT3G01410.2	218	237	0.016958	40.066	By MS/MS		0	0
KQSAKDQK	931.509	AT3G08780.2;AT3G08780.1	AT3G08780.2	233	240	0.0030091	72.138	By MS/MS		0	693650000
YGRIVDIELK	1204.68	AT3G49430.2;AT3G49430.7;AT3G49430.6;AT3G49430.5;AT3G49430.4;AT3G49430.3;AT3G49430.1	AT3G49430.2	30	39	0.0068332	103.83	By MS/MS		1	305900000
MVKPSDFKAVHK	1385.75	AT3G56430.1	AT3G56430.1	1	12	0.016464	41.876	By MS/MS		0	0
IEGGSSEDKRRR	1388.71	AT5G62570.3;AT5G62570.4;AT5G62570.1	AT5G62570.3	14	25	0.00059832	101.54	By MS/MS		1	18224000
FASFIDKVR	1081.59	CON__Q8VED5;CON_P48668;CON_P48666;CON_P04259;CON_P02538;CON__P48668;CON__P04259;CON__P02538;CON_P05787;CON_Q6GMY0;CON_Q6DHW5;CON_Q53GJ0;CON__P05787;CON_Q7Z793;CON_Q6P465;CON_Q5XKE5;CON__Q5XKE5;CON_Q9NSA9;CON_O95678;CON__Q8BGZ7;CON__O95678;CON__P50446;CON__Q922U2;CON_Q6PI71;CON_P13647;CON__P13647;CON__Q5XQN5;CON__Q9DCV7;CON_P08729;CON__Q3KNV1;CON__P08729;CON__P07744;sp|KRHB4_HUMAN|;CON_Q9NSB2;CON_…	CON__Q8VED5	150	158	0.016923	45.368	By MS/MS	+	1	16552000
FLEQQNK	905.461	CON__Q8VED5;CON_P48668;CON_P48666;CON_P04259;CON_P02538;CON__P48668;CON__P04259;CON__P02538;CON_P48667;CON_P05787;CON_Q6GMY0;CON_Q6DHW5;CON_Q53GJ0;CON__P05787;CON_Q7Z793;CON_Q6P465;CON_Q5XKE5;CON__Q5XKE5;CON_Q9NSA9;CON_O95678;CON__Q8BGZ7;CON__O95678;CON__P50446;CON__Q922U2;CON_Q6PI71;CON_P13647;CON__P13647;CON__Q5XQN5;CON__H-INV:HIT000292931;CON__Q9DCV7;CON_P08729;CON__Q3KNV1;CON__P08729;CON__P07…	CON__Q8VED5	159	165	0.010249	70.912	By MS/MS	+	1	17682000
SRAEAESWYQTK	1454.68	CON__Q8VED5;CON_P48668;CON_P48666;CON_P04259;CON_P02538;CON__P48668;CON__P04259;CON__P02538;CON_P48667;CON_Q9NSA9;CON_O95678;CON__Q8BGZ7;CON__O95678;CON__P50446	CON__Q8VED5	325	336	0.00028087	92.866	By MS/MS	+	1	0
APSTYGGGLSVSSR	1337.66	CON_P08779;CON__P08779	CON_P08779	41	54	1.8066e-05	121.29	By MS/MS	+	1	15476000
IIAATIENAQPILQIDNAR	2063.14	CON_P08779;CON__P08779	CON_P08779	177	195	0.00068958	67.449	By MS/MS	+	1	18235000
TIEDLRNK	987.535	CON_P08779;CON__P08779;CON_P02533;CON_Q53XY3;CON__P02533;CON__Q6IFX2	CON_P08779	169	176	0.022233	38.238	By MS/MS	+	0	20986000
QFTSSSSMK	1001.45	CON_P08779;CON__P08779;CON_P02533;CON_Q53XY3;CON__P02533;CON__Q9Z2K1;CON__Q3ZAW8	CON_P08779	6	14	0.017255	60.91	By MS/MS	+	1	19281000
TRLEQEIATYRR	1534.82	CON_P08779;CON__P08779;CON_P02533;CON_Q53XY3;CON__P02533;CON__Q9Z2K1;CON__Q3ZAW8;CON__Q6IFX2;CON_Q04695;CON__Q04695;CON__Q9QWL7;CON__Q61782;CON_Q14666;CON_P35900;CON__P35900;CON__Q9D312	CON_P08779	407	418	0.015379	50.897	By MS/MS	+	1	19226000
HGGGGGGFGGGGFGSR	1319.58	CON_Q4VAQ2;sp|K22E_HUMAN|;CON_P35908;CON__P35908	CON_Q4VAQ2	46	61	0.00096335	87.363	By MS/MS	+	1	8261200
AQYEDIAQK	1064.51	CON_Q6GSJ0	CON_Q6GSJ0	356	364	0.0086746	75.213	By MS/MS	+	1	44937000
AEAESLYQSK	1124.54	CON_Q6GSJ0;sp|K2C1_HUMAN|;CON_P04264;CON__P04264	CON_Q6GSJ0	367	376	0.0015262	96.331	By MS/MS	+	1	44342000
KDVDGAYMTK	1126.53	CON_Q6GSJ0;sp|K2C1_HUMAN|;CON_P04264;CON__P04264	CON_Q6GSJ0	289	298	0.00071096	102.52	By MS/MS	+	1	33519000
RTNAENEFVTIK	1420.73	CON_Q6GSJ0;sp|K2C1_HUMAN|;CON_P04264;CON__P04264	CON_Q6GSJ0	277	288	0.00038004	98.353	By MS/MS	+	1	17243000
TNAENEFVTIK	1264.63	CON_Q6GSJ0;sp|K2C1_HUMAN|;CON_P04264;CON__P04264	CON_Q6GSJ0	278	288	0.0042863	83	By MS/MS	+	1	14961000
TNAENEFVTIKK	1392.72	CON_Q6GSJ0;sp|K2C1_HUMAN|;CON_P04264;CON__P04264	CON_Q6GSJ0	278	289	0.0041284	90.05	By MS/MS	+	0	10181000
YEELQITAGR	1178.59	CON_Q6GSJ0;sp|K2C1_HUMAN|;CON_P04264;CON__P04264	CON_Q6GSJ0	377	386	0.0041523	84.213	By MS/MS	+	1	53361000
FLEQQNQVLQTK	1474.78	CON_Q6GSJ0;sp|K2C1_HUMAN|;CON_P04264;CON__P04264;CON__ENSEMBL:ENSBTAP00000038253;CON_Q4VAQ2;sp|K22E_HUMAN|;CON_P35908;CON__P35908	CON_Q6GSJ0	200	211	2.8937e-19	234.9	By MS/MS	+	1	39367000
NKYEDEINK	1151.55	CON_Q6GSJ0;sp|K2C1_HUMAN|;CON_P04264;CON__P04264;CON__H-INV:HIT000016045;CON__Q9H552;CON__Q8VED5;CON_P48668;CON_P48666;CON_P04259;CON_P02538;CON__P48668;CON__P04259;CON__P02538;CON_P48667;CON_P05787;CON_Q6GMY0;CON_Q6DHW5;CON_Q53GJ0;CON__P05787;CON_Q7Z793;CON_Q6P465;CON_Q5XKE5;CON__Q5XKE5;CON__Q922U2;CON_Q6PI71;CON_P13647;CON__P13647;CON__Q5XQN5;CON__H-INV:HIT000292931	CON_Q6GSJ0	268	276	0.010654	90.657	By MS/MS	+	1	8315100
NHEEEMKDLR	1299.59	CON_Q8N175;sp|K1C10_HUMAN|;CON_P13645;CON__P13645	CON_Q8N175	286	295	0.00061616	118.18	By MS/MS	+	2	23686000
SQYEQLAEQNRK	1492.73	CON_Q8N175;sp|K1C10_HUMAN|;CON_P13645;CON__P13645	CON_Q8N175	323	334	1.6792e-05	154.24	By MS/MS	+	2	39563000
GSLGGGFSSGGFSGGSFSR	1706.76	CON_Q8N175;sp|K1C10_HUMAN|;CON_P13645;CON__P13645;CON_Q14664	CON_Q8N175	41	59	0.0001472	92.063	By MS/MS	+	1	12739000
QSLEASLAETEGR	1389.67	CON_Q8N175;sp|K1C10_HUMAN|;CON_P13645;CON__P13645;CON_Q14664;CON__P02535-1	CON_Q8N175	387	399	3.5885e-05	121.08	By MS/MS	+	1	12987000
SEITELRR	1002.55	CON_Q8N175;sp|K1C10_HUMAN|;CON_P13645;CON__P13645;CON_Q14664;CON__P02535-1	CON_Q8N175	363	370	0.0014924	126.67	By MS/MS	+	2	28990000
VTMQNLNDR	1089.52	CON_Q8N175;sp|K1C10_HUMAN|;CON_P13645;CON__P13645;CON_Q14664;CON__P02535-1;CON__A2A4G1;CON_Q7Z3Y7;CON__Q148H6;CON__Q7Z3Y7;CON_Q7Z3Z0;CON__Q7Z3Z0;CON_Q7Z3Y8;CON__Q7Z3Y8;CON_Q7Z3Y9;CON__Q7Z3Y9;CON_P08779;CON__P08779;CON_P02533;CON_Q53XY3;CON__P02533;CON__Q9Z2K1;CON__Q3ZAW8	CON_Q8N175	148	156	0.0019874	124.23	By MS/MS	+	1	15117000
LAADDFR	806.392	CON_Q8N175;sp|K1C10_HUMAN|;CON_P13645;CON__P13645;CON_Q14664;CON__P02535-1;CON__A2A4G1;CON_Q7Z3Y7;CON__Q148H6;CON__Q7Z3Y7;CON_Q96A53;CON_P08727;CON__P08727;CON__P19001;sp|K1HB_HUMAN|;CON_Q14525;CON__Q14525;sp|K1M1_SHEEP|;CON_Q7L5M9;sp|K1H1_HUMAN|;CON_Q9UE12;CON_Q15323;CON__Q9UE12;CON__Q15323;CON__A2A5Y0;CON__ENSEMBL:ENSP00000377550;CON__P05784;sp|K1H5_HUMAN|;CON_Q92764;CON__Q92764;CON_P05783;CON_…	CON_Q8N175	229	235	0.0058144	83.614	By MS/MS	+	1	48048000
VLDELTLTK	1030.59	CON_Q8N175;sp|K1C10_HUMAN|;CON_P13645;CON__P13645;sp|K1C15_SHEEP|	CON_Q8N175	258	266	0.0021583	90.657	By MS/MS	+	1	18329000
SEITDLRR	988.53	sp|K1C15_SHEEP|	sp|K1C15_SHEEP|	318	325	0.0052585	72.234	By MS/MS		1	13873000
SGGGGGGGLGSGGSIR	1231.59	sp|K1C9_HUMAN|;CON__P35527	sp|K1C9_HUMAN|	14	29	0.0016402	83.617	By MS/MS	+	1	18751000
FSSSSGYGGGSSR	1234.52	sp|K1C9_HUMAN|;CON__P35527;CON_P35527	sp|K1C9_HUMAN|	47	59	0.0005746	100.72	By MS/MS	+	1	16468000
GGSGGSYGGGGSGGGYGGGSGSR	1790.72	sp|K1C9_HUMAN|;CON__P35527;CON_P35527	sp|K1C9_HUMAN|	491	513	0.013305	52.254	By MS/MS	+	1	13038000
MTLDDFR	896.406	sp|K1C9_HUMAN|;CON__P35527;CON_P35527	sp|K1C9_HUMAN|	234	240	0.010946	68.915	By MS/MS	+	1	16551000
STMQELNSR	1064.49	sp|K1C9_HUMAN|;CON__P35527;CON_P35527	sp|K1C9_HUMAN|	155	163	0.0099081	72.485	By MS/MS	+	1	24389000
TMLDTMNHGGR	1231.54	sp|P07913|TDH_ECOLI	sp|P07913|TDH_ECOLI	248	258	2.8191e-06	164.57	By MS/MS		2	23797000
KARVEDALHATR	1365.75	sp|P0A6F5|CH60_ECOLI	sp|P0A6F5|CH60_ECOLI	393	404	0.0042451	67.456	By MS/MS		1	5770900
VGAATEVEMKEK	1290.65	sp|P0A6F5|CH60_ECOLI	sp|P0A6F5|CH60_ECOLI	381	392	0.0013825	83.314	By MS/MS		1	12362000
ASSGLNEDEIQK	1289.61	sp|P0A6Y8|DNAK_ECOLI	sp|P0A6Y8|DNAK_ECOLI	503	514	2.3177e-05	136.63	By MS/MS		1	244480000
ASSGLNEDEIQKMVR	1675.82	sp|P0A6Y8|DNAK_ECOLI	sp|P0A6Y8|DNAK_ECOLI	503	517	0.0021336	67.358	By MS/MS		1	21303000
DAEANAEADRKFEELVQTR	2191.05	sp|P0A6Y8|DNAK_ECOLI	sp|P0A6Y8|DNAK_ECOLI	518	536	0.0014057	62.203	By MS/MS		1	55013000
DQGIDLRNDPLAMQR	1740.86	sp|P0A6Y8|DNAK_ECOLI	sp|P0A6Y8|DNAK_ECOLI	247	261	0.014046	49.298	By MS/MS		1	114160000
FEELVQTR	1020.52	sp|P0A6Y8|DNAK_ECOLI	sp|P0A6Y8|DNAK_ECOLI	529	536	0.0013914	144.38	By MS/MS		1	21076000
FQDEEVQR	1049.48	sp|P0A6Y8|DNAK_ECOLI	sp|P0A6Y8|DNAK_ECOLI	77	84	0.014265	63.565	By MS/MS		1	10687000
HSQVFSTAEDNQSAVTIHVLQGER	2652.29	sp|P0A6Y8|DNAK_ECOLI	sp|P0A6Y8|DNAK_ECOLI	422	445	0.0001403	73.546	By MS/MS		1	14144000
HSQVFSTAEDNQSAVTIHVLQGERK	2780.38	sp|P0A6Y8|DNAK_ECOLI	sp|P0A6Y8|DNAK_ECOLI	422	446	5.4687e-38	258.27	By MS/MS		2	167830000
IAGLEVK	728.443	sp|P0A6Y8|DNAK_ECOLI	sp|P0A6Y8|DNAK_ECOLI	160	166	0.013206	67.035	By MS/MS		1	0
IAGLEVKR	884.544	sp|P0A6Y8|DNAK_ECOLI	sp|P0A6Y8|DNAK_ECOLI	160	167	0.0057659	62.464	By MS/MS		0	23254000
IELSSAQQTDVNLPYITADATGPK	2531.28	sp|P0A6Y8|DNAK_ECOLI	sp|P0A6Y8|DNAK_ECOLI	271	294	4.0629e-08	135.08	By MS/MS		1	72629000
IIAADNGDAWVEVK	1499.76	sp|P0A6Y8|DNAK_ECOLI	sp|P0A6Y8|DNAK_ECOLI	93	106	1.6112e-05	124.1	By MS/MS		1	11934000
IIAADNGDAWVEVKGQK	1812.94	sp|P0A6Y8|DNAK_ECOLI	sp|P0A6Y8|DNAK_ECOLI	93	109	8.1035e-09	152.14	By MS/MS		2	77821000
IIGIDLGTTNSCVAIMDGTTPR	2304.15	sp|P0A6Y8|DNAK_ECOLI	sp|P0A6Y8|DNAK_ECOLI	4	25	1.684e-08	152.89	By MS/MS		2	45021000
IINEPTAAALAYGLDKGTGNR	2144.12	sp|P0A6Y8|DNAK_ECOLI	sp|P0A6Y8|DNAK_ECOLI	168	188	1.1361e-06	104.63	By MS/MS		1	46761000
KQVEEAGDKLPADDK	1641.82	sp|P0A6Y8|DNAK_ECOLI	sp|P0A6Y8|DNAK_ECOLI	548	562	0.019047	45.864	By MS/MS		1	14612000
KQVEEAGDKLPADDKTAIESALTALETALKGEDK	3583.85	sp|P0A6Y8|DNAK_ECOLI	sp|P0A6Y8|DNAK_ECOLI	548	581	7.3282e-06	82.554	By MS/MS		1	16632000
KTAEDYLGEPVTEAVITVPAYFNDAQR	2996.48	sp|P0A6Y8|DNAK_ECOLI	sp|P0A6Y8|DNAK_ECOLI	125	151	1.2555e-05	84.365	By MS/MS		1	70712000
KVAEFFGKEPR	1306.7	sp|P0A6Y8|DNAK_ECOLI	sp|P0A6Y8|DNAK_ECOLI	352	362	0.0054351	70.808	By MS/MS		2	125950000
LINYLVEEFKK	1394.78	sp|P0A6Y8|DNAK_ECOLI	sp|P0A6Y8|DNAK_ECOLI	236	246	9.8808e-05	105.46	By MS/MS		1	0
LKEAAEKAK	986.576	sp|P0A6Y8|DNAK_ECOLI	sp|P0A6Y8|DNAK_ECOLI	262	270	0.01566	56.729	By MS/MS		1	0
LMEIAQQQHAQQQTAGADASANNAKDDDVVDAEFEEVKDKK	4485.1	sp|P0A6Y8|DNAK_ECOLI	sp|P0A6Y8|DNAK_ECOLI	598	638	0.0076141	47.522	By MS/MS		1	49413000
MAPPQISAEVLKK	1410.79	sp|P0A6Y8|DNAK_ECOLI	sp|P0A6Y8|DNAK_ECOLI	110	122	0.00033569	89.013	By MS/MS		1	97486000
MPMVQKK	860.461	sp|P0A6Y8|DNAK_ECOLI	sp|P0A6Y8|DNAK_ECOLI	346	352	0.003504	80.377	By MS/MS		1	21732000
MQELAQVSQK	1160.59	sp|P0A6Y8|DNAK_ECOLI	sp|P0A6Y8|DNAK_ECOLI	588	597	0.0013547	105.4	By MS/MS		1	285640000
MVRDAEANAEADRK	1574.75	sp|P0A6Y8|DNAK_ECOLI	sp|P0A6Y8|DNAK_ECOLI	515	528	0.0030815	66.285	By MS/MS		1	40281000
MVRDAEANAEADRKFEELVQTR	2577.26	sp|P0A6Y8|DNAK_ECOLI	sp|P0A6Y8|DNAK_ECOLI	515	536	0.009478	45.395	By MS/MS		2	151410000
NDPLAMQR	943.455	sp|P0A6Y8|DNAK_ECOLI	sp|P0A6Y8|DNAK_ECOLI	254	261	0.0030361	97.602	By MS/MS		1	34738000
NQGDHLLHSTR	1276.63	sp|P0A6Y8|DNAK_ECOLI	sp|P0A6Y8|DNAK_ECOLI	537	547	5.1523e-05	129.7	By MS/MS		2	110090000
NQGDHLLHSTRK	1404.72	sp|P0A6Y8|DNAK_ECOLI	sp|P0A6Y8|DNAK_ECOLI	537	548	0.0046493	80.979	By MS/MS		2	101670000
QAVTNPQNTLFAIKR	1699.94	sp|P0A6Y8|DNAK_ECOLI	sp|P0A6Y8|DNAK_ECOLI	57	71	0.00069062	65.805	By MS/MS		1	83878000
QVEEAGDKLPADDKTAIESALTALETALKGEDK	3455.75	sp|P0A6Y8|DNAK_ECOLI	sp|P0A6Y8|DNAK_ECOLI	549	581	5.8212e-17	148.7	By MS/MS		1	16863000
RFQDEEVQR	1205.58	sp|P0A6Y8|DNAK_ECOLI	sp|P0A6Y8|DNAK_ECOLI	76	84	0.0010889	90.629	By MS/MS		1	12772000
RIINEPTAAALAYGLDK	1814.99	sp|P0A6Y8|DNAK_ECOLI	sp|P0A6Y8|DNAK_ECOLI	167	183	0.018367	31.402	By MS/MS		1	15887000
RIINEPTAAALAYGLDKGTGNR	2300.22	sp|P0A6Y8|DNAK_ECOLI	sp|P0A6Y8|DNAK_ECOLI	167	188	0.00054412	77.045	By MS/MS		1	206480000
RQAVTNPQNTLFAIK	1699.94	sp|P0A6Y8|DNAK_ECOLI	sp|P0A6Y8|DNAK_ECOLI	56	70	1.4905e-07	141.73	By MS/MS		1	63610000
RQAVTNPQNTLFAIKR	1856.04	sp|P0A6Y8|DNAK_ECOLI	sp|P0A6Y8|DNAK_ECOLI	56	71	3.6057e-13	193.98	By MS/MS		2	48109000
NTTIPTK	773.428	sp|P0A6Y8|DNAK_ECOLI;AT3G09440.4;AT3G09440.3;AT3G09440.2;AT3G09440.1;AT3G12580.1;AT5G02500.1;AT5G02490.1;AT5G09590.1;AT4G37910.2;AT4G37910.1	sp|P0A6Y8|DNAK_ECOLI	415	421	0.016399	60.76	By MS/MS		1	113710000
FASTHTDSSAQTVSLEDYVSR	2300.06	sp|P0A6Z3|HTPG_ECOLI	sp|P0A6Z3|HTPG_ECOLI	402	422	0.021835	20.606	By MS/MS		1	9691800
RVLQMLEK	1015.58	sp|P0A6Z3|HTPG_ECOLI	sp|P0A6Z3|HTPG_ECOLI	355	362	0.0017128	121.62	By MS/MS		1	20759000
YSDHIALPVEIEKREEKDGETVISWEK	3199.6	sp|P0A6Z3|HTPG_ECOLI	sp|P0A6Z3|HTPG_ECOLI	200	226	0.023737	11.65	By MS/MS		1	7800200
FLPNLHSHR	1119.59	sp|P0A7M2|RL28_ECOLI	sp|P0A7M2|RL28_ECOLI	29	37	0.0023365	78.264	By MS/MS		1	15798000
FLPNLHSHRFWVESEK	2025.02	sp|P0A7M2|RL28_ECOLI	sp|P0A7M2|RL28_ECOLI	29	44	0.023408	35.757	By MS/MS		1	37339000
FWVESEK	923.439	sp|P0A7M2|RL28_ECOLI	sp|P0A7M2|RL28_ECOLI	38	44	0.0042933	84.244	By MS/MS		1	0
KGIDTVLAELR	1213.7	sp|P0A7M2|RL28_ECOLI	sp|P0A7M2|RL28_ECOLI	62	72	3.3163e-13	214.82	By MS/MS		1	59908000
RRFLPNLHSHR	1431.8	sp|P0A7M2|RL28_ECOLI	sp|P0A7M2|RL28_ECOLI	27	37	0.012797	54.471	By MS/MS		1	13932000
SRVCQVTGKRPVTGNNR	1928.01	sp|P0A7M2|RL28_ECOLI	sp|P0A7M2|RL28_ECOLI	2	18	0.023033	24.043	By MS/MS		1	8297600
ATVNQLVR	899.519	sp|P0A7S3|RS12_ECOLI	sp|P0A7S3|RS12_ECOLI	2	9	0.010065	73.039	By MS/MS		1	47895000
GALDCSGVKDRK	1304.65	sp|P0A7S3|RS12_ECOLI	sp|P0A7S3|RS12_ECOLI	100	111	0.0012049	89.247	By MS/MS		2	36511000
AGVHFGHQTR	1108.55	sp|P0A7V0|RS2_ECOLI	sp|P0A7V0|RS2_ECOLI	12	21	0.0072236	49.35	By MS/MS		1	6008000
ILFVGTK	776.48	sp|P0A7V0|RS2_ECOLI	sp|P0A7V0|RS2_ECOLI	67	73	0.0047957	97.068	By MS/MS		1	20965000
TVPMFNEALAELNK	1575.8	sp|P0A7V0|RS2_ECOLI	sp|P0A7V0|RS2_ECOLI	46	59	0.0037643	78.653	By MS/MS		1	15822000
AREVPAAIQK	1081.62	sp|P0A7W1|RS5_ECOLI	sp|P0A7W1|RS5_ECOLI	53	62	0.0053533	98.033	By MS/MS		2	111100000
AYGSTNPINVVR	1289.67	sp|P0A7W1|RS5_ECOLI	sp|P0A7W1|RS5_ECOLI	127	138	0.01132	78.934	By MS/MS		0	83080000
LIAVNRVSK	998.624	sp|P0A7W1|RS5_ECOLI	sp|P0A7W1|RS5_ECOLI	15	23	0.00086915	94.309	By MS/MS		1	34207000
SVEEILGK	873.481	sp|P0A7W1|RS5_ECOLI	sp|P0A7W1|RS5_ECOLI	160	167	0.012728	67.032	By MS/MS		1	40689000
VFMQPASEGTGIIAGGAMR	1891.93	sp|P0A7W1|RS5_ECOLI	sp|P0A7W1|RS5_ECOLI	94	112	1.0873e-12	180.28	By MS/MS		1	23496000
ADAFAVIVK	932.533	sp|P0A858|TPIS_ECOLI	sp|P0A858|TPIS_ECOLI	239	247	0.024506	28.174	By MS/MS		0	8357400
FIRDHIAK	998.566	sp|P0A858|TPIS_ECOLI	sp|P0A858|TPIS_ECOLI	189	196	0.0096187	107.9	By MS/MS		2	94087000
HMVHELVSNLRK	1461.79	sp|P0A858|TPIS_ECOLI	sp|P0A858|TPIS_ECOLI	17	28	8.3226e-09	179.1	By MS/MS		1	22476000
MRHPLVMGNWK	1367.7	sp|P0A858|TPIS_ECOLI	sp|P0A858|TPIS_ECOLI	1	11	0.00046968	90.149	By MS/MS		1	51724000
RTYHKESDELIAK	1588.82	sp|P0A858|TPIS_ECOLI	sp|P0A858|TPIS_ECOLI	99	111	0.015876	49.929	By MS/MS		1	11177000
TYHKESDELIAK	1432.72	sp|P0A858|TPIS_ECOLI	sp|P0A858|TPIS_ECOLI	100	111	0.0001843	149.23	By MS/MS		2	80069000
TYHKESDELIAKK	1560.81	sp|P0A858|TPIS_ECOLI	sp|P0A858|TPIS_ECOLI	100	112	0.025276	39.661	By MS/MS		1	7854500
ILEVLQEPDNHHVSAEDLYK	2348.16	sp|P0A9A9|FUR_ECOLI	sp|P0A9A9|FUR_ECOLI	22	41	0.0072208	47.752	By MS/MS		2	48691000
ILEVLQEPDNHHVSAEDLYKR	2504.27	sp|P0A9A9|FUR_ECOLI	sp|P0A9A9|FUR_ECOLI	22	42	0.00018037	77.023	By MS/MS		2	58326000
KAGLKVTLPR	1081.7	sp|P0A9A9|FUR_ECOLI	sp|P0A9A9|FUR_ECOLI	10	19	0.0032138	79.16	By MS/MS		2	35033000
LIDMGEEIGLATVYR	1678.86	sp|P0A9A9|FUR_ECOLI	sp|P0A9A9|FUR_ECOLI	43	57	3.5359e-06	119.76	By MS/MS		1	14991000
LTNHSLYLYGHCAEGDCREDEHAHEGK	3197.37	sp|P0A9A9|FUR_ECOLI	sp|P0A9A9|FUR_ECOLI	122	148	0.0031192	54.744	By MS/MS		3	82149000
AHHLDAHYITR	1332.67	sp|P0A9J8|CMPDT_ECOLI	sp|P0A9J8|CMPDT_ECOLI	65	75	0.0041548	68.735	By MS/MS		2	20228000
AINVSDQVPAK	1140.61	sp|P0A9J8|CMPDT_ECOLI	sp|P0A9J8|CMPDT_ECOLI	287	297	0.008773	93.178	By MS/MS		0	19403000
FVVLARK	831.533	sp|P0A9J8|CMPDT_ECOLI	sp|P0A9J8|CMPDT_ECOLI	280	286	0.0054395	69.39	By MS/MS		1	13400000
IAFLGPK	744.453	sp|P0A9J8|CMPDT_ECOLI	sp|P0A9J8|CMPDT_ECOLI	106	112	0.011617	66.994	By MS/MS		1	20892000
IEYTESTSAAMEK	1458.65	sp|P0A9J8|CMPDT_ECOLI	sp|P0A9J8|CMPDT_ECOLI	228	240	0.0020345	86.313	By MS/MS		1	15286000
LLALLAERR	1053.67	sp|P0A9J8|CMPDT_ECOLI	sp|P0A9J8|CMPDT_ECOLI	21	29	0.00066358	136.16	By MS/MS		1	13971000
NHNLIMTR	997.513	sp|P0A9J8|CMPDT_ECOLI	sp|P0A9J8|CMPDT_ECOLI	320	327	0.0031754	124.08	By MS/MS		1	14016000
TSENPLLALREK	1369.76	sp|P0A9J8|CMPDT_ECOLI	sp|P0A9J8|CMPDT_ECOLI	2	13	0.023084	39.006	By MS/MS		1	10160000
DVFMGVDELQVGMR	1594.75	sp|P0A9K9|SLYD_ECOLI	sp|P0A9K9|SLYD_ECOLI	82	95	0.0060886	69.979	By MS/MS		1	54033000
FLAETDQGPVPVEITAVEDDHVVVDGNHMLAGQNLK	3856.89	sp|P0A9K9|SLYD_ECOLI	sp|P0A9K9|SLYD_ECOLI	96	131	0.0053143	48.693	By MS/MS		1	77977000
FNVEVVAIR	1045.59	sp|P0A9K9|SLYD_ECOLI	sp|P0A9K9|SLYD_ECOLI	132	140	6.0616e-05	169.06	By MS/MS		1	16959000
VPKDVFMGVDELQVGMR	1918.96	sp|P0A9K9|SLYD_ECOLI	sp|P0A9K9|SLYD_ECOLI	79	95	0.015084	44.196	By MS/MS		1	24454000
AIASDCADGMTK	1238.53	sp|P0A9P0|DLDH_ECOLI	sp|P0A9P0|DLDH_ECOLI	387	398	0.00027526	111.06	By MS/MS		1	10599000
ALLHVAK	750.475	sp|P0A9P0|DLDH_ECOLI	sp|P0A9P0|DLDH_ECOLI	55	61	0.011254	68.033	By MS/MS		1	9037800
KFNLMLETK	1122.61	sp|P0A9P0|DLDH_ECOLI	sp|P0A9P0|DLDH_ECOLI	229	237	0.0011706	107.15	By MS/MS		1	16461000
VINQLTGGLAGMAK	1371.75	sp|P0A9P0|DLDH_ECOLI	sp|P0A9P0|DLDH_ECOLI	93	106	1.6327e-05	123.79	By MS/MS		1	22332000
GSFESFAQAVR	1197.58	sp|P0A9S3|GATD_ECOLI	sp|P0A9S3|GATD_ECOLI	321	331	0.011822	66.621	By MS/MS		1	20555000
LSLEPLIAHR	1147.67	sp|P0A9S3|GATD_ECOLI	sp|P0A9S3|GATD_ECOLI	311	320	0.0014478	114.89	By MS/MS		2	33215000
VAESVIPEIKHQDEVRVK	2075.14	sp|P0A9S3|GATD_ECOLI	sp|P0A9S3|GATD_ECOLI	14	31	2.0497e-08	142.94	By MS/MS		2	60043000
YDFIGSR	856.408	sp|P0A9S3|GATD_ECOLI	sp|P0A9S3|GATD_ECOLI	106	112	0.020886	58.981	By MS/MS		1	0
YDFIGSRR	1012.51	sp|P0A9S3|GATD_ECOLI	sp|P0A9S3|GATD_ECOLI	106	113	0.0088871	52.403	By MS/MS		1	10644000
LATELARR	928.545	sp|P0AA10|RL13_ECOLI	sp|P0AA10|RL13_ECOLI	28	35	0.017757	49.358	By MS/MS		1	7810200
RDWYVVDATGK	1308.65	sp|P0AA10|RL13_ECOLI	sp|P0AA10|RL13_ECOLI	13	23	0.00022987	107.97	By MS/MS		1	22958000
TFTAKPETVK	1120.61	sp|P0AA10|RL13_ECOLI	sp|P0AA10|RL13_ECOLI	3	12	0.0012308	111.95	By MS/MS		1	24251000
VIEIAVK	770.49	sp|P0AA10|RL13_ECOLI	sp|P0AA10|RL13_ECOLI	100	106	0.013206	67.035	By MS/MS		1	0
VYAGNEHNHAAQQPQVLDI	2103.01	sp|P0AA10|RL13_ECOLI	sp|P0AA10|RL13_ECOLI	124	142	0.021397	24.594	By MS/MS		1	28411000
VYYHHTGHIGGIK	1480.76	sp|P0AA10|RL13_ECOLI	sp|P0AA10|RL13_ECOLI	73	85	0.02453	29.689	By MS/MS		1	25695000
FIAQQLGVSR	1117.62	sp|P0AA43|RSUA_ECOLI	sp|P0AA43|RSUA_ECOLI	6	15	0.00086648	126.82	By MS/MS		1	32801000
GVQLHNEKDLTKPAVLEVITPTQVR	2784.55	sp|P0AA43|RSUA_ECOLI	sp|P0AA43|RSUA_ECOLI	151	175	0.0090473	41.763	By MS/MS		1	11565000
RMFAAVGNHVVELHRER	2020.05	sp|P0AA43|RSUA_ECOLI	sp|P0AA43|RSUA_ECOLI	188	204	0.008282	50.079	By MS/MS		1	22604000
HGCALGSIVGKDESVEVPSVGGRPPR	2659.35	sp|P0ABH0|FTSA_ECOLI	sp|P0ABH0|FTSA_ECOLI	261	286	0.014155	29.576	By MS/MS		1	15323000
QTLAEVIEPR	1154.63	sp|P0ABH0|FTSA_ECOLI	sp|P0ABH0|FTSA_ECOLI	291	300	0.0014938	98.044	By MS/MS		1	17769000
VHLITCHNDMAK	1437.69	sp|P0ABH0|FTSA_ECOLI	sp|P0ABH0|FTSA_ECOLI	158	169	0.011523	74.162	By MS/MS		2	40300000
AETLYYIVK	1098.6	sp|P0ACJ8|CRP_ECOLI	sp|P0ACJ8|CRP_ECOLI	37	45	0.011394	69.198	By MS/MS		1	66254000
FRQLIQVNPDILMR	1741.97	sp|P0ACJ8|CRP_ECOLI	sp|P0ACJ8|CRP_ECOLI	103	116	1.3957e-12	236.57	By MS/MS		1	14916000
IAQTLLNLAK	1083.67	sp|P0ACJ8|CRP_ECOLI	sp|P0ACJ8|CRP_ECOLI	144	153	0.0061335	79.906	By MS/MS		1	69133000
IAQTLLNLAKQPDAMTHPDGMQIK	2633.37	sp|P0ACJ8|CRP_ECOLI	sp|P0ACJ8|CRP_ECOLI	144	167	6.9354e-48	283.93	By MS/MS		2	213560000
ITRQEIGQIVGCSR	1615.85	sp|P0ACJ8|CRP_ECOLI	sp|P0ACJ8|CRP_ECOLI	168	181	1.1953e-13	222.99	By MS/MS		2	143480000
ITRQEIGQIVGCSRETVGR	2158.13	sp|P0ACJ8|CRP_ECOLI	sp|P0ACJ8|CRP_ECOLI	168	186	0.012814	45.257	By MS/MS		1	62433000
LQVTSEK	803.439	sp|P0ACJ8|CRP_ECOLI	sp|P0ACJ8|CRP_ECOLI	125	131	0.0040398	91.906	By MS/MS		1	42179000
LSAQMAR	775.401	sp|P0ACJ8|CRP_ECOLI	sp|P0ACJ8|CRP_ECOLI	117	123	0.013111	62.714	By MS/MS		1	140700000
LSAQMARR	931.502	sp|P0ACJ8|CRP_ECOLI	sp|P0ACJ8|CRP_ECOLI	117	124	0.0013643	89.673	By MS/MS		2	31243000
MLEDQNLISAHGK	1454.72	sp|P0ACJ8|CRP_ECOLI	sp|P0ACJ8|CRP_ECOLI	190	202	1.0276e-13	221.32	By MS/MS		2	214350000
QPDAMTHPDGMQIK	1567.71	sp|P0ACJ8|CRP_ECOLI	sp|P0ACJ8|CRP_ECOLI	154	167	0.00030494	107.06	By MS/MS		1	16953000
RLQVTSEK	959.54	sp|P0ACJ8|CRP_ECOLI	sp|P0ACJ8|CRP_ECOLI	124	131	0.022473	14.674	By MS/MS		0	6236500
STLIHQGEK	1011.53	sp|P0ACJ8|CRP_ECOLI	sp|P0ACJ8|CRP_ECOLI	28	36	0.0081026	76.478	By MS/MS		2	57679000
STLIHQGEKAETLYYIVK	2092.12	sp|P0ACJ8|CRP_ECOLI	sp|P0ACJ8|CRP_ECOLI	28	45	0.016087	84.718	By MS/MS		1	17231000
TACEVAEISYK	1269.59	sp|P0ACJ8|CRP_ECOLI	sp|P0ACJ8|CRP_ECOLI	91	101	8.0605e-06	152.97	By MS/MS		1	40472000
TACEVAEISYKK	1397.69	sp|P0ACJ8|CRP_ECOLI	sp|P0ACJ8|CRP_ECOLI	91	102	0.0028712	72.006	By MS/MS		1	91741000
TIVVYGTR	907.513	sp|P0ACJ8|CRP_ECOLI	sp|P0ACJ8|CRP_ECOLI	203	210	0.015699	61.962	By MS/MS		1	160070000
VLGKPQTDPTLEWFLSHCHIHKYPSK	3117.59	sp|P0ACJ8|CRP_ECOLI	sp|P0ACJ8|CRP_ECOLI	2	27	0.0058231	48.097	By MS/MS		2	138580000
HHGGAALPSSSVNTPWHDRK	2153.05	sp|P0ACL0|GLPR_ECOLI	sp|P0ACL0|GLPR_ECOLI	52	71	7.0965e-05	86.479	By MS/MS		2	36704000
HVMLVVDHSK	1163.61	sp|P0ACL0|GLPR_ECOLI	sp|P0ACL0|GLPR_ECOLI	201	210	0.0016335	90.657	By MS/MS		1	8893500
FLDYCDPANVPR	1465.67	sp|P0ACR4|YEIE_ECOLI	sp|P0ACR4|YEIE_ECOLI	282	293	0.00070431	99.653	By MS/MS		1	16572000
HGLGISCLSR	1098.56	sp|P0ACR4|YEIE_ECOLI	sp|P0ACR4|YEIE_ECOLI	230	239	0.0082169	75.378	By MS/MS		1	17632000
RLVVNEHGR	1078.6	sp|P0ACR4|YEIE_ECOLI	sp|P0ACR4|YEIE_ECOLI	56	64	0.0028676	72.643	By MS/MS		1	6241400
VLRAPHVSEK	1134.65	sp|P0ADZ0|RL23_ECOLI	sp|P0ADZ0|RL23_ECOLI	10	19	0.0016776	83.862	By MS/MS		1	9041000
AWHSSSETIAK	1215.59	sp|P0AE08|AHPC_ECOLI	sp|P0AE08|AHPC_ECOLI	81	91	0.00087488	98.033	By MS/MS		1	10326000
RLQELAK	856.513	sp|P0AFG3|ODO1_ECOLI	sp|P0AFG3|ODO1_ECOLI	553	559	0.006615	62.717	By MS/MS		1	6632300
VLQLINAYR	1088.63	sp|P0AFG3|ODO1_ECOLI	sp|P0AFG3|ODO1_ECOLI	92	100	0.0022936	104.45	By MS/MS		1	8176500
IHLDASMSCAGDPIPLAPETVAER	2549.23	sp|P0C8J8|GATZ_ECOLI	sp|P0C8J8|GATZ_ECOLI	121	144	0.023224	25.515	By MS/MS		0	9779200
IILGGDHLGPNCWQQENADAAMEK	2666.22	sp|P0C8J8|GATZ_ECOLI	sp|P0C8J8|GATZ_ECOLI	82	105	0.011082	34.155	By MS/MS		1	11952000
MVYEAHSTDYQTR	1599.7	sp|P0C8J8|GATZ_ECOLI	sp|P0C8J8|GATZ_ECOLI	252	264	0.017261	41.644	By MS/MS		1	25514000
YYWPHSR	1007.46	sp|P0C8J8|GATZ_ECOLI	sp|P0C8J8|GATZ_ECOLI	351	357	0.013463	60.788	By MS/MS		0	15606000
FESEVYILSKDEGGRHTPFFK	2485.23	sp|P0CE48|EFTU2_ECOLI;sp|P0CE47|EFTU1_ECOLI	sp|P0CE48|EFTU2_ECOLI	305	325	0.018101	33.405	By MS/MS		1	38228000
GITINTSHVEYDTPTRHYAHVDCPGHADYVK	3552.65	sp|P0CE48|EFTU2_ECOLI;sp|P0CE47|EFTU1_ECOLI	sp|P0CE48|EFTU2_ECOLI	60	90	8.6724e-06	82.157	By MS/MS		1	29665000
GQVLAKPGTIKPHTK	1573.93	sp|P0CE48|EFTU2_ECOLI;sp|P0CE47|EFTU1_ECOLI	sp|P0CE48|EFTU2_ECOLI	290	304	0.0068776	55.885	By MS/MS		1	49253000
GSALKALEGDAEWEAK	1673.83	sp|P0CE48|EFTU2_ECOLI;sp|P0CE47|EFTU1_ECOLI	sp|P0CE48|EFTU2_ECOLI	173	188	1.0137e-05	126.1	By MS/MS		2	24882000
GYRPQFYFR	1232.61	sp|P0CE48|EFTU2_ECOLI;sp|P0CE47|EFTU1_ECOLI	sp|P0CE48|EFTU2_ECOLI	326	334	0.00069523	120.49	By MS/MS		2	53894000
MVVTLIHPIAMDDGLR	1779.94	sp|P0CE48|EFTU2_ECOLI;sp|P0CE47|EFTU1_ECOLI	sp|P0CE48|EFTU2_ECOLI	359	374	7.6427e-07	137.17	By MS/MS		1	9358100
REEIERGQVLAKPGTIKPHTK	2386.34	sp|P0CE48|EFTU2_ECOLI;sp|P0CE47|EFTU1_ECOLI	sp|P0CE48|EFTU2_ECOLI	284	304	0.0051518	50.425	By MS/MS		1	49604000
STCTGVEMFRK	1314.61	sp|P0CE48|EFTU2_ECOLI;sp|P0CE47|EFTU1_ECOLI	sp|P0CE48|EFTU2_ECOLI	254	264	0.0011914	94.692	By MS/MS		2	71034000
TKPHVNVGTIGHVDHGK	1794.95	sp|P0CE48|EFTU2_ECOLI;sp|P0CE47|EFTU1_ECOLI	sp|P0CE48|EFTU2_ECOLI	9	25	0.00011884	92.439	By MS/MS		2	105310000
TTDVTGTIELPEGVEMVMPGDNIK	2545.23	sp|P0CE48|EFTU2_ECOLI;sp|P0CE47|EFTU1_ECOLI	sp|P0CE48|EFTU2_ECOLI	335	358	0.021531	18.719	By MS/MS		1	13938000
TTLTAAITTVLAK	1302.78	sp|P0CE48|EFTU2_ECOLI;sp|P0CE47|EFTU1_ECOLI	sp|P0CE48|EFTU2_ECOLI	26	38	3.2017e-05	123.96	By MS/MS		1	38347000
CGIVGAIAQR	1043.55	sp|P17169|GLMS_ECOLI	sp|P17169|GLMS_ECOLI	2	11	0.0036926	85.212	By MS/MS		1	16766000
EIYEQPNAIK	1203.61	sp|P17169|GLMS_ECOLI	sp|P17169|GLMS_ECOLI	256	265	0.0015373	95.741	By MS/MS		1	18118000
GAYGTVIMDSRHPDTLLAAR	2143.08	sp|P17169|GLMS_ECOLI	sp|P17169|GLMS_ECOLI	155	174	0.019357	30.684	By MS/MS		1	119590000
HYMQKEIYEQPNAIK	1890.93	sp|P17169|GLMS_ECOLI	sp|P17169|GLMS_ECOLI	251	265	0.012743	50.806	By MS/MS		1	26340000
ISHGQVDLSELGPNADELLSK	2221.12	sp|P17169|GLMS_ECOLI	sp|P17169|GLMS_ECOLI	272	292	7.8336e-09	118.36	By MS/MS		1	40990000
NSLMITLSQSGETADTLAGLRLSK	2505.31	sp|P17169|GLMS_ECOLI	sp|P17169|GLMS_ECOLI	341	364	0.0092898	53.209	By MS/MS		0	20604000
RIEALAEDFSDK	1392.69	sp|P17169|GLMS_ECOLI	sp|P17169|GLMS_ECOLI	454	465	1.853e-05	130.01	By MS/MS		1	12777000
RIEALAEDFSDKHHALFLGRGDQYPIALEGALK	3679.91	sp|P17169|GLMS_ECOLI	sp|P17169|GLMS_ECOLI	454	486	0.022546	24.122	By MS/MS		0	21961000
RSVNIFDK	977.529	sp|P17169|GLMS_ECOLI	sp|P17169|GLMS_ECOLI	218	225	0.0016714	104.2	By MS/MS		1	22641000
SNIEEVRAR	1072.56	sp|P17169|GLMS_ECOLI	sp|P17169|GLMS_ECOLI	532	540	0.025376	39.253	By MS/MS		0	23583000
SVNIFDK	821.428	sp|P17169|GLMS_ECOLI	sp|P17169|GLMS_ECOLI	219	225	0.016028	60.972	By MS/MS		1	46838000
VEHIQILACGTSYNSGMVSR	2221.06	sp|P17169|GLMS_ECOLI	sp|P17169|GLMS_ECOLI	293	312	7.8888e-06	102.07	By MS/MS		1	22113000
VQMLAQAAEEHPLHGGTGIAHTR	2423.21	sp|P17169|GLMS_ECOLI	sp|P17169|GLMS_ECOLI	52	74	0.0080121	42.904	By MS/MS		2	239260000
HVAILGDLQGPK	1246.7	sp|P21599|KPYK2_ECOLI	sp|P21599|KPYK2_ECOLI	64	75	0.0022614	86.624	By MS/MS		1	9335200
MNFSHGSPEDHKMR	1671.72	sp|P21599|KPYK2_ECOLI	sp|P21599|KPYK2_ECOLI	37	50	0.020912	41.644	By MS/MS		1	11403000
TALMTSR	778.401	sp|P21599|KPYK2_ECOLI	sp|P21599|KPYK2_ECOLI	391	397	0.012233	68.915	By MS/MS		1	0
VIAAGANVVR	968.577	sp|P21599|KPYK2_ECOLI	sp|P21599|KPYK2_ECOLI	27	36	0.0011806	114.6	By MS/MS		1	33204000
STALLQSSYNYQER	1658.79	sp|P23331|KITH_ECOLI	sp|P23331|KITH_ECOLI	16	29	1.0058e-06	159.94	By MS/MS		1	26675000
TICFCGRK	1040.49	sp|P23331|KITH_ECOLI	sp|P23331|KITH_ECOLI	143	150	0.0087024	60.961	By MS/MS		1	9239500
AQIVGMNVGTLK	1229.68	sp|P27306|STHA_ECOLI	sp|P27306|STHA_ECOLI	386	397	0.0071311	74.162	By MS/MS		1	9953700
FVIACGSRPYHPTDVDFTHPR	2471.18	sp|P27306|STHA_ECOLI	sp|P27306|STHA_ECOLI	142	162	0.0071043	46.702	By MS/MS		1	9920900
SSFADILNHADNVINQQTR	2142.05	sp|P27306|STHA_ECOLI	sp|P27306|STHA_ECOLI	81	99	0.016913	31.462	By MS/MS		1	11540000
LIPAAVEGGLHQIETASGAVLK	2173.21	sp|P35340|AHPF_ECOLI	sp|P35340|AHPF_ECOLI	293	314	0.00020452	74.207	By MS/MS		1	17018000
MLDTNMK	851.388	sp|P35340|AHPF_ECOLI	sp|P35340|AHPF_ECOLI	1	7	0.0092978	73.637	By MS/MS		2	9789400
SIIVATGAK	858.517	sp|P35340|AHPF_ECOLI	sp|P35340|AHPF_ECOLI	317	325	0.020746	58.981	By MS/MS		1	0
HANLPVLVVR	1116.68	sp|P39177|USPG_ECOLI	sp|P39177|USPG_ECOLI	133	142	0.00051048	139.97	By MS/MS		1	19303000
RFEEHLQHEAQER	1707.81	sp|P39177|USPG_ECOLI	sp|P39177|USPG_ECOLI	57	69	0.0024079	67.275	By MS/MS		1	10177000
TIIMPVDVFEMELSDKAVR	2192.12	sp|P39177|USPG_ECOLI	sp|P39177|USPG_ECOLI	4	22	0.014701	39.849	By MS/MS		1	15771000
DHHVDVTYK	1112.53	sp|P39451|ADHP_ECOLI	sp|P39451|ADHP_ECOLI	9	17	0.0018644	126.41	By MS/MS		1	10121000
HGEALLK	766.434	sp|P39451|ADHP_ECOLI	sp|P39451|ADHP_ECOLI	24	30	0.0039208	91.093	By MS/MS		1	8585200
TGGAHAAVVTAVAK	1251.69	sp|P39451|ADHP_ECOLI	sp|P39451|ADHP_ECOLI	226	239	2.4863e-06	143.96	By MS/MS		2	26768000
TRAEVTGSGKKPWR	1571.85	sp|P60723|RL4_ECOLI	sp|P60723|RL4_ECOLI	48	61	0.0063037	59.673	By MS/MS		1	10762000
LLRMEQELHHR	1460.77	sp|P63284|CLPB_ECOLI	sp|P63284|CLPB_ECOLI	559	569	0.0026259	77.64	By MS/MS		1	10257000
TIQVLQRR	1012.61	sp|P63284|CLPB_ECOLI	sp|P63284|CLPB_ECOLI	190	197	0.018424	48.504	By MS/MS		1	9688300
YRGEFEER	1084.49	sp|P63284|CLPB_ECOLI;AT1G74310.2;AT1G74310.1;AT3G48870.2;AT5G50920.1;AT3G48870.4;AT3G48870.3;AT3G48870.1	sp|P63284|CLPB_ECOLI	251	258	0.013919	92.439	By MS/MS		1	7248000
RALDNFK	862.466	sp|P64588|YQJI_ECOLI	sp|P64588|YQJI_ECOLI	166	172	0.0018734	89.673	By MS/MS		1	11346000
AVADPWPGAFSYVGNQK	1805.87	sp|P77398|ARNA_ECOLI	sp|P77398|ARNA_ECOLI	223	239	0.00017735	105.17	By MS/MS		1	11674000
GIPVYAPDNVNHPLWVER	2075.06	sp|P77398|ARNA_ECOLI	sp|P77398|ARNA_ECOLI	53	70	0.012616	41.513	By MS/MS		1	14378000
GYQDVEHRKPSIR	1583.82	sp|P77398|ARNA_ECOLI	sp|P77398|ARNA_ECOLI	612	624	0.018787	44.299	By MS/MS		1	22103000
IAIAPDDIAITLHHK	1626.91	sp|P77398|ARNA_ECOLI	sp|P77398|ARNA_ECOLI	150	164	0.018898	39.005	By MS/MS		1	14811000
RTPDDSFLEWHKPASVLHNMVR	2634.31	sp|P77398|ARNA_ECOLI	sp|P77398|ARNA_ECOLI	201	222	0.017098	24.901	By MS/MS		1	9641600
VVESSSYYGK	1117.53	sp|P77398|ARNA_ECOLI	sp|P77398|ARNA_ECOLI	602	611	0.0019736	88.948	By MS/MS		1	11570000
IITHPNFNGNTLDNDIMLIK	2282.17	sp|TRYP_PIG|;CON_P00761;CON__P00761	sp|TRYP_PIG|	78	97	3.0484e-24	256.18	By MS/MS	+	2	254070000
LGEHNIDVLEGNEQFINAAK	2210.1	sp|TRYP_PIG|;CON_P00761;CON__P00761	sp|TRYP_PIG|	58	77	7.1052e-32	331.76	By MS/MS	+	3	377410000
LSSPATLNSR	1044.56	sp|TRYP_PIG|;CON_P00761;CON__P00761	sp|TRYP_PIG|	98	107	0.010071	71.349	By MS/MS	+	1	1059200000
